# Supplementary material for: Notes on Allium section Rhizirideum (Amaryllidaceae) in South Korea and northeastern China: with a new species from Ulleungdo Island
Source: PhytoKeys. 2021 Apr 16;176:1–19. doi: 10.3897/phytokeys.176.63378 (PMC8065018; doi:10.3897/phytokeys.176.63378)
Supplement: XML Treatment for Allium dumebuchum [file phytokeys.176.63378-treatment1.xml]

<!DOCTYPE tp:taxon-treatment
  PUBLIC "-//TaxonX//DTD Taxonomic Treatment Publishing DTD v0 20100105//EN" "tax-treatment-NSO.dtd">
<tp:taxon-treatment xmlns:tp="http://www.plazi.org/taxpub"><tp:treatment-meta><kwd-group><label>Taxon classification</label><kwd><named-content xmlns:xlink="http://www.w3.org/1999/xlink" content-type="kingdom">Plantae</named-content></kwd><kwd><named-content xmlns:xlink="http://www.w3.org/1999/xlink" content-type="order">Asparagales</named-content></kwd><kwd><named-content xmlns:xlink="http://www.w3.org/1999/xlink" content-type="family">Amaryllidaceae</named-content></kwd></kwd-group><mixed-citation publication-type="journal"><person-group><name><surname>Jang</surname><given-names>Ju Eun</given-names></name><name><surname>Park</surname><given-names>Jong-Soo</given-names></name><name><surname>Jung</surname><given-names>Ji-Young</given-names></name><name><surname>Kim</surname><given-names>Dong-Kap</given-names></name><name><surname>Yang</surname><given-names>Sungyu</given-names></name><name><surname>Choi</surname><given-names>Hyeok Jae</given-names></name></person-group><article-title>Notes on <italic><tp:taxon-name><tp:taxon-name-part taxon-name-part-type="genus" reg="Allium">Allium</tp:taxon-name-part></tp:taxon-name></italic> section <italic><tp:taxon-name><tp:taxon-name-part taxon-name-part-type="genus" reg="Allium"/><tp:taxon-name-part taxon-name-part-type="section" reg="Rhizirideum">Rhizirideum</tp:taxon-name-part></tp:taxon-name></italic> (<tp:taxon-name><tp:taxon-name-part taxon-name-part-type="family">Amaryllidaceae</tp:taxon-name-part></tp:taxon-name>) in South Korea and northeastern China: with a new species from Ulleungdo Island</article-title><source>PhytoKeys</source><day>16</day><month>4</month><year>2021</year><volume>176</volume><fpage>1</fpage><lpage>19</lpage><pub-id pub-id-type="doi">10.3897/phytokeys.176.63378</pub-id></mixed-citation></tp:treatment-meta><tp:nomenclature><tp:taxon-name><object-id xmlns:xlink="http://www.w3.org/1999/xlink" content-type="arpha" xlink:type="simple">33B1FC43-6CF2-5B81-AFB3-A0D18D3ABDC7</object-id>
                <tp:taxon-name-part taxon-name-part-type="genus" reg="Allium">Allium</tp:taxon-name-part>
                <tp:taxon-name-part taxon-name-part-type="species" reg="dumebuchum">dumebuchum</tp:taxon-name-part>
                <object-id xmlns:xlink="http://www.w3.org/1999/xlink" content-type="ipni" xlink:type="simple">urn:lsid:ipni.org:names:77216563-1</object-id>
              </tp:taxon-name><tp:taxon-authority>H.J.Choi</tp:taxon-authority><tp:taxon-status xmlns:xlink="http://www.w3.org/1999/xlink" xlink:type="simple">sp. nov.</tp:taxon-status><xref ref-type="fig" rid="F1">Figs 1A–E</xref><xref ref-type="fig" rid="F4">, 4</xref></tp:nomenclature><tp:treatment-sec sec-type="diagnosis" id="SECID0ENYAI"><title>Diagnosis.</title><p>This new species is morphologically similar to <italic><tp:taxon-name><tp:taxon-name-part taxon-name-part-type="genus" reg="Allium">A.</tp:taxon-name-part> <tp:taxon-name-part taxon-name-part-type="species" reg="senescens">senescens</tp:taxon-name-part></tp:taxon-name></italic> due to its habits. However, it is clearly distinguished from <italic><tp:taxon-name><tp:taxon-name-part taxon-name-part-type="genus" reg="Allium">A.</tp:taxon-name-part> <tp:taxon-name-part taxon-name-part-type="species" reg="senescens">senescens</tp:taxon-name-part></tp:taxon-name></italic>, particularly by its rhomboid scapes in cross-secion (vs. subterete), light purple perianth color (vs. pale purple), entire and narrowly triangular inner filaments (vs. sometimes toothed and broadened for ca. 1/2 in length), and flowering season from late September (vs. from July).</p></tp:treatment-sec><tp:treatment-sec sec-type="material" id="SECID0EJZAI"><title>Type.</title><p>South Korea. Gyeongbuk: Ulleung-gun, Namyang, <named-content xmlns:xlink="http://www.w3.org/1999/xlink" content-type="dwc:verbatimCoordinates" xlink:type="simple"><named-content content-type="geo-json" specific-use="{&#34;type&#34;:&#34;Point&#34;,&#34;coordinates&#34;:[130.836650,37.467020]}" id="NCID0ESZAI" xlink:type="simple">37.46702N 130.83665E</named-content></named-content>, elev. 11m, 8 Oct 2020 [fl], <italic>H.J.Choi 201008-001</italic>* (Holotype: KH; Isotypes: <abbrev xmlns:xlink="http://www.w3.org/1999/xlink" content-type="institution" xlink:title="Changwon National University" id="ABBRID0EZZAI" xlink:type="simple">CWNU</abbrev>, KB, KIOM).</p></tp:treatment-sec><tp:treatment-sec sec-type="description" id="SECID0E5ZAI"><title>Description.</title><p>Herbs hermaphroditic. Rhizomes clearly elongated, thick and branched, oblique to horizontal, 14.8–55.4 mm long. Bulbs clustered, cylindrically conical, 9.6–15 mm in diam.; tunics membranous, smooth, white. Leaves 4–9; sheaths slightly exposed above ground, 4–7.8 cm long; blades ascending, slightly tortuous, linear, flat and solid in cross-section, flesh, 19.5–38 cm × 3.8–13 mm, apex obtuse to rounded. Scapes rhomboid and solid in cross-section, drooping before flowering, 23.4–49 cm × 2.5–5.6 mm. Inflorescences umbellate, subglobose, 23–41.5 × 37–53 mm, 48–113 flowered; pedicels terete, subequal in length, 9.8–11.2mm long; bracts 3.2–5 mm long. Flowers bisexual; perianth semi-radially spreading, light purple; inner tepals longer than outer ones, elliptical, apex obtuse, 5.2–7.2 × 3.4–4.5 mm; outer tepals ovately elliptical, apex obtuse, 4.8–6.1 × 2.1–3.7 mm; filaments exserted, 6.2–8.4 mm long, margin entire; inner filaments narrowly triangular; anthers elliptical, reddish, 2.2–2.5 × 0.9–1.1 mm long; ovary obovoid, reddish, 3.2–3.8 × 3.2–3.7 mm, ovules 2 per locule; style terete, exserted; stigma smooth. Capsules cordiform, trigonous, 5.4–5.6 × 5.6–5.8 mm. Seeds oval, semi-circular in cross-section, 3.7–3.8 × 2.4–2.6 mm.</p></tp:treatment-sec><tp:treatment-sec sec-type="phenology" id="SECID0ED1AI"><title>Phenology.</title><p>Flowering from late September to October; fruiting from late October to November.</p></tp:treatment-sec><tp:treatment-sec sec-type="distribution" id="SECID0EI1AI"><title>Distribution and habitat.</title><p>Endemic to South Korea (Ulleung-do Island; Fig. <xref ref-type="fig" rid="F5">5</xref>). Open slope of rocky area.</p><fig id="F5" position="float" orientation="portrait"><object-id xmlns:xlink="http://www.w3.org/1999/xlink" content-type="doi" xlink:type="simple">10.3897/phytokeys.176.63378.figure5</object-id><object-id xmlns:xlink="http://www.w3.org/1999/xlink" content-type="arpha" xlink:type="simple">C8263137-CD8E-5D37-967E-732F566D6F41</object-id><label>Figure 5.</label><caption><p>Distribution map of <italic><tp:taxon-name><tp:taxon-name-part taxon-name-part-type="genus" reg="Allium">Allium</tp:taxon-name-part> <tp:taxon-name-part taxon-name-part-type="species" reg="dumebuchum">dumebuchum</tp:taxon-name-part></tp:taxon-name></italic> and its related species section <tp:taxon-name><tp:taxon-name-part taxon-name-part-type="genus" reg="Allium"/><tp:taxon-name-part taxon-name-part-type="species" reg="dumebuchum"/><tp:taxon-name-part taxon-name-part-type="section" reg="Rhizirideum">Rhizirideum</tp:taxon-name-part></tp:taxon-name> in Korea and northeastern China (revised from <xref ref-type="bibr" rid="B27">Sinitsyna et al. 2016</xref>).</p></caption><graphic xmlns:xlink="http://www.w3.org/1999/xlink" xlink:href="phytokeys-176-001-g005.jpg" position="float" orientation="portrait" xlink:type="simple" id="oo_531586.jpg"><uri content-type="original_file" xlink:type="simple">https://binary.pensoft.net/fig/531586</uri></graphic></fig></tp:treatment-sec><tp:treatment-sec sec-type="etymology" id="SECID0EX2AI"><title>Etymology.</title><p>The specific epithet, “<italic><tp:taxon-name><tp:taxon-name-part taxon-name-part-type="genus" reg="Allium"/><tp:taxon-name-part taxon-name-part-type="species" reg="dumebuchum">dumebuchum</tp:taxon-name-part></tp:taxon-name></italic>” is based on the name of traditional vegetable for this species in South Korea.</p></tp:treatment-sec><tp:treatment-sec sec-type="Vernacular name" id="SECID0EH3AI"><title>Vernacular name.</title><p>The Korean name of the new species is “Du-me-bu-chu (두메부추)”.</p></tp:treatment-sec><tp:treatment-sec sec-type="conservation status" id="SECID0EM3AI"><title>Conservation status.</title><p>The new species is endemic to Ulleungdo Island, and usually grows along the coast at altitudes of -23–171m a.s.l. From the present study, the extent of occurrence (<abbrev xmlns:xlink="http://www.w3.org/1999/xlink" xlink:title="extent of occurrence" id="ABBRID0ES3AI" xlink:type="simple">EOO</abbrev>) and the area of occupancy (<abbrev xmlns:xlink="http://www.w3.org/1999/xlink" xlink:title="area of occupancy" id="ABBRID0EW3AI" xlink:type="simple">AOO</abbrev>) of this species have been calculated to be 47,683 km<sup>2</sup> and 48 km<sup>2</sup>, respectively. Currently, there is no information on population size and trend data. However, this new species is only known from a single location of Ulleungdo Island, and mainly occurs on the coast which is critically threatened by extensive construction and repair of coastal roads (<xref ref-type="bibr" rid="B3">Choi et al. 2012a</xref>). Therefore, decline in habitat area, habitat extent, and quality of habitat for this species have been continuously observed. Thus, <italic><tp:taxon-name><tp:taxon-name-part taxon-name-part-type="genus" reg="Allium">Allium</tp:taxon-name-part> <tp:taxon-name-part taxon-name-part-type="species" reg="dumebuchum">dumebuchum</tp:taxon-name-part></tp:taxon-name></italic> should be considered as Critically Endangered [<abbrev xmlns:xlink="http://www.w3.org/1999/xlink" xlink:title="Critically Endangered" id="ABBRID0EN4AI" xlink:type="simple">CR</abbrev> B1ab(iii)] according to the IUCN Red List categories and criteria (<xref ref-type="bibr" rid="B14">IUCN 2021</xref>).</p></tp:treatment-sec><tp:treatment-sec sec-type="notes" id="SECID0EV4AI"><title>Notes.</title><p><italic><tp:taxon-name><tp:taxon-name-part taxon-name-part-type="genus" reg="Allium">Allium</tp:taxon-name-part> <tp:taxon-name-part taxon-name-part-type="species" reg="dumebuchum">dumebuchum</tp:taxon-name-part></tp:taxon-name></italic>, occurring in Ulleungdo Island of South Korea, has usually been misidentified as <italic><tp:taxon-name><tp:taxon-name-part taxon-name-part-type="genus" reg="Allium">A.</tp:taxon-name-part> <tp:taxon-name-part taxon-name-part-type="species" reg="senescens">senescens</tp:taxon-name-part></tp:taxon-name></italic> (<xref ref-type="bibr" rid="B1">Choi and Oh 2010</xref>; <xref ref-type="bibr" rid="B2">Choi and Oh 2011</xref>). However, this new species remarkably distinguished itself from its related species of section <tp:taxon-name><tp:taxon-name-part taxon-name-part-type="genus" reg="Allium"/><tp:taxon-name-part taxon-name-part-type="species" reg="senescens"/><tp:taxon-name-part taxon-name-part-type="section" reg="Rhizirideum">Rhizirideum</tp:taxon-name-part></tp:taxon-name> (e.g., <italic><tp:taxon-name><tp:taxon-name-part taxon-name-part-type="genus" reg="Allium">A.</tp:taxon-name-part> <tp:taxon-name-part taxon-name-part-type="species" reg="spirale">spirale</tp:taxon-name-part></tp:taxon-name></italic>, <italic><tp:taxon-name><tp:taxon-name-part taxon-name-part-type="genus" reg="Allium">A.</tp:taxon-name-part> <tp:taxon-name-part taxon-name-part-type="species" reg="spurium">spurium</tp:taxon-name-part></tp:taxon-name></italic>, <italic><tp:taxon-name><tp:taxon-name-part taxon-name-part-type="genus" reg="Allium">A.</tp:taxon-name-part> <tp:taxon-name-part taxon-name-part-type="species" reg="minus">minus</tp:taxon-name-part></tp:taxon-name></italic>, and <italic><tp:taxon-name><tp:taxon-name-part taxon-name-part-type="genus" reg="Allium">A.</tp:taxon-name-part> <tp:taxon-name-part taxon-name-part-type="species" reg="senescens">senescens</tp:taxon-name-part></tp:taxon-name></italic>) in having clearly bigger floral parts that bloom from late September (Table <xref ref-type="table" rid="T3">3</xref>; Fig. <xref ref-type="fig" rid="F1">1</xref>). The <abbrev xmlns:xlink="http://www.w3.org/1999/xlink" xlink:title="principal components analysis" id="ABBRID0EWABI" xlink:type="simple">PCA</abbrev> results based on quantitative floral characters of five related species in section <tp:taxon-name><tp:taxon-name-part taxon-name-part-type="genus" reg="Allium"/><tp:taxon-name-part taxon-name-part-type="species" reg="senescens"/><tp:taxon-name-part taxon-name-part-type="section" reg="Rhizirideum">Rhizirideum</tp:taxon-name-part></tp:taxon-name> clearly identified <italic><tp:taxon-name><tp:taxon-name-part taxon-name-part-type="genus" reg="Allium">A.</tp:taxon-name-part> <tp:taxon-name-part taxon-name-part-type="species" reg="dumebuchum">dumebuchum</tp:taxon-name-part></tp:taxon-name></italic> from others (Fig. <xref ref-type="fig" rid="F2">2</xref>). This new species is a tetraploid (2<italic>n</italic> = 4<italic>x</italic> = 32) taxon along with <italic><tp:taxon-name><tp:taxon-name-part taxon-name-part-type="genus" reg="Allium">A.</tp:taxon-name-part> <tp:taxon-name-part taxon-name-part-type="species" reg="senescens">senescens</tp:taxon-name-part></tp:taxon-name></italic>, and <italic><tp:taxon-name><tp:taxon-name-part taxon-name-part-type="genus" reg="Allium">A.</tp:taxon-name-part> <tp:taxon-name-part taxon-name-part-type="species" reg="minus">minus</tp:taxon-name-part></tp:taxon-name></italic> is a diploid (2<italic>n</italic> = 2<italic>x</italic> = 16), whereas <italic><tp:taxon-name><tp:taxon-name-part taxon-name-part-type="genus" reg="Allium">A.</tp:taxon-name-part> <tp:taxon-name-part taxon-name-part-type="species" reg="spirale">spirale</tp:taxon-name-part></tp:taxon-name></italic> and <italic><tp:taxon-name><tp:taxon-name-part taxon-name-part-type="genus" reg="Allium">A.</tp:taxon-name-part> <tp:taxon-name-part taxon-name-part-type="species" reg="spurium">spurium</tp:taxon-name-part></tp:taxon-name></italic> showed polyploidy (Table <xref ref-type="table" rid="T3">3</xref>; Fig. <xref ref-type="fig" rid="F3">3</xref>). Moreover, molecular phylogenetic analyses using chloroplast markers (<italic>ndhJ</italic>-<italic>trnF</italic>, <italic>trnH</italic>-<italic>psbA</italic>, <italic>psbD</italic>-<italic>trnT</italic>, and <italic>psbJ</italic>-<italic>petA</italic>) also clearly indicate that <italic><tp:taxon-name><tp:taxon-name-part taxon-name-part-type="genus" reg="Allium">A.</tp:taxon-name-part> <tp:taxon-name-part taxon-name-part-type="species" reg="dumebuchum">dumebuchum</tp:taxon-name-part></tp:taxon-name></italic> is genetically distinct from other species of section <tp:taxon-name><tp:taxon-name-part taxon-name-part-type="genus" reg="Allium"/><tp:taxon-name-part taxon-name-part-type="species" reg="dumebuchum"/><tp:taxon-name-part taxon-name-part-type="section" reg="Rhizirideum">Rhizirideum</tp:taxon-name-part></tp:taxon-name> (Fig. <xref ref-type="fig" rid="F6">6</xref>).</p><fig id="F6" position="float" orientation="portrait"><object-id xmlns:xlink="http://www.w3.org/1999/xlink" content-type="doi" xlink:type="simple">10.3897/phytokeys.176.63378.figure6</object-id><object-id xmlns:xlink="http://www.w3.org/1999/xlink" content-type="arpha" xlink:type="simple">C40FF249-5236-56D2-8BEE-DBA9F92D9BC1</object-id><label>Figure 6.</label><caption><p>Phylogenetic tree of <tp:taxon-name><tp:taxon-name-part taxon-name-part-type="genus" reg="Allium">Allium</tp:taxon-name-part> <tp:taxon-name-part taxon-name-part-type="infraspecific-rank">section</tp:taxon-name-part> <tp:taxon-name-part taxon-name-part-type="section" reg="Rhizirideum">Rhizirideum</tp:taxon-name-part></tp:taxon-name> and related taxa based on concatenated alignments of four cpDNA regions (<italic>ndhJ</italic>-<italic>trnF</italic>, <italic>trnH</italic>-<italic>psbA</italic>, <italic>psbD</italic>-<italic>trnT</italic>, and <italic>psbJ</italic>-<italic>petA</italic>). The numbers above branches are bootstrap values (BS &gt; 50%) by maximum likelihood method. The samples of section <tp:taxon-name><tp:taxon-name-part taxon-name-part-type="genus" reg="Allium"/><tp:taxon-name-part taxon-name-part-type="section" reg="Rhizirideum">Rhizirideum</tp:taxon-name-part></tp:taxon-name> and the new species are in blue and red blods, respectively. The accession numbers from Genbank were indicated after the scientific names.</p></caption><graphic xmlns:xlink="http://www.w3.org/1999/xlink" xlink:href="phytokeys-176-001-g006.jpg" position="float" orientation="portrait" xlink:type="simple" id="oo_531587.jpg"><uri content-type="original_file" xlink:type="simple">https://binary.pensoft.net/fig/531587</uri></graphic></fig></tp:treatment-sec><tp:treatment-sec sec-type="material" id="SECID0EJGBI"><title>Additional specimens examined</title><p><bold>(<italic>Paratypes</italic>).</bold> South Korea. Gyeonggbuk: Ulleungdo Isl., Namyang valley, 11 Sep. 2006, <italic>ParkSH 61820</italic> (KH); Ulleungdo Isl., Tonggumi, 26 Sep. 1995, <italic>S-4255</italic> (KH); Ulleungdo Isl., Namyang, 15 Aug. 2009, <italic>Ulleung68-090815-002</italic> (KH); Ulleungdo Isl., Namyang, 22 Aug. 2011, <italic>JMC12750</italic> (KH); Ulleungdo Isl., Namyang, 29 Oct. 2013, <italic>2013KBV091</italic> (KH); Ulleungdo Isl., Namyang, 5 Sep. 2003, <italic>SCHONG2003100</italic> (KH); Ulleungdo Isl., Chusan, 2 Sep. 2009, <italic>JMC11306</italic> (KH); Ulleungdo Isl., Dodong, 18 Sep. 2007, <italic>H.J.Choi 070001</italic> (KH); Ulleungdo Isl., Sadong, 23 Aug. 2005, <italic>1073</italic> (KB); Ulleungdo Isl., Sadong, 23 Aug. 2005, <italic>KH1283</italic> (KB); Ulleungdo Isl., Nari, 25 Sep. 2001, <italic>J.S.Kim s.n.</italic> (KB); Ulleungdo Isl., Hyeonpo, 4 Oct. 2011, <italic>19-1</italic> (KB); Ulleungdo Isl., Nari, 17 Sep. 2019, <italic>H.J.Choi 190917-01</italic> (<abbrev xmlns:xlink="http://www.w3.org/1999/xlink" content-type="institution" xlink:title="Changwon National University" id="ABBRID0EOHBI" xlink:type="simple">CWNU</abbrev>); Ulleungdo Isl., Namyang, 8 Oct. 2020, <italic>H.J.Choi 201008-002</italic> (<abbrev xmlns:xlink="http://www.w3.org/1999/xlink" content-type="institution" xlink:title="Changwon National University" id="ABBRID0EVHBI" xlink:type="simple">CWNU</abbrev>); Ulleungdo Isl., Namyang, 8 Oct. 2020, <italic>H.J.Choi 201008-003</italic> (<abbrev xmlns:xlink="http://www.w3.org/1999/xlink" content-type="institution" xlink:title="Changwon National University" id="ABBRID0E3HBI" xlink:type="simple">CWNU</abbrev>); Ulleungdo Isl., Sadong, 12 Oct. 2005, <italic>NAPI-20101161</italic> (KB); Ulleungdo Isl., 11 Jul. 2013, <italic>H.J.Choi s.n.</italic> (KB); Ulleungdo Isl., 23 Aug. 2005, <italic>1406</italic> (KB); Ulleungdo Isl., 3 Sep. 2008, <italic>SK2008-019-096</italic> (KB); Ulleungdo Isl., 15 Oct. 2009, <italic>ksh84</italic> (KB).</p></tp:treatment-sec><tp:treatment-sec><!--Section generated to contain objects referenced in tp:taxon-treatment.--><fig id="F1" position="float" orientation="portrait"><object-id xmlns:xlink="http://www.w3.org/1999/xlink" content-type="doi" xlink:type="simple">10.3897/phytokeys.176.63378.figure1</object-id><object-id xmlns:xlink="http://www.w3.org/1999/xlink" content-type="arpha" xlink:type="simple">052B74CD-5C00-5723-8549-0CFAD4DE5D85</object-id><label>Figure 1.</label><caption><p>Comparative photographs of the inflorescence, cross-section of leaf and scape, flower, and tepal and filament arrangement of <tp:taxon-name><tp:taxon-name-part taxon-name-part-type="genus" reg="Allium">Allium</tp:taxon-name-part> <tp:taxon-name-part taxon-name-part-type="infraspecific-rank">section</tp:taxon-name-part> <tp:taxon-name-part taxon-name-part-type="section" reg="Rhizirdeum">Rhizirdeum</tp:taxon-name-part></tp:taxon-name> in South Korea and northeastern China <bold>A–E</bold><italic><tp:taxon-name><tp:taxon-name-part taxon-name-part-type="genus" reg="Allium">A.</tp:taxon-name-part> <tp:taxon-name-part taxon-name-part-type="species" reg="dumebuchum">dumebuchum</tp:taxon-name-part></tp:taxon-name></italic> (<italic>H.J.Choi 201008-001</italic>) <bold>F–J</bold><italic><tp:taxon-name><tp:taxon-name-part taxon-name-part-type="genus" reg="Allium">A.</tp:taxon-name-part> <tp:taxon-name-part taxon-name-part-type="species" reg="spirale">spirale</tp:taxon-name-part></tp:taxon-name></italic> (<italic>H.J.Choi 191010-01</italic>) <bold>K–O</bold><italic><tp:taxon-name><tp:taxon-name-part taxon-name-part-type="genus" reg="Allium">A.</tp:taxon-name-part> <tp:taxon-name-part taxon-name-part-type="species" reg="spurium">spurium</tp:taxon-name-part></tp:taxon-name></italic> (<italic>H.J.Choi 200831-01</italic>) <bold>P–T</bold><italic><tp:taxon-name><tp:taxon-name-part taxon-name-part-type="genus" reg="Allium">A.</tp:taxon-name-part> <tp:taxon-name-part taxon-name-part-type="species" reg="minus">minus</tp:taxon-name-part></tp:taxon-name></italic> (<italic>H.J.Choi 080063</italic>) <bold>U–Y</bold><italic><tp:taxon-name><tp:taxon-name-part taxon-name-part-type="genus" reg="Allium">A.</tp:taxon-name-part> <tp:taxon-name-part taxon-name-part-type="species" reg="senescens">senescens</tp:taxon-name-part></tp:taxon-name></italic> (<italic>H.J.Choi 080119</italic>).</p></caption><graphic xmlns:xlink="http://www.w3.org/1999/xlink" xlink:href="phytokeys-176-001-g001.jpg" position="float" orientation="portrait" xlink:type="simple" id="oo_531582.jpg"><uri content-type="original_file" xlink:type="simple">https://binary.pensoft.net/fig/531582</uri></graphic></fig><fig id="F4" position="float" orientation="portrait"><object-id xmlns:xlink="http://www.w3.org/1999/xlink" content-type="doi" xlink:type="simple">10.3897/phytokeys.176.63378.figure4</object-id><object-id xmlns:xlink="http://www.w3.org/1999/xlink" content-type="arpha" xlink:type="simple">A557F8DC-78A6-51CC-993F-E8044861C69F</object-id><label>Figure 4.</label><caption><p><italic><tp:taxon-name><tp:taxon-name-part taxon-name-part-type="genus" reg="Allium">Allium</tp:taxon-name-part> <tp:taxon-name-part taxon-name-part-type="species" reg="dumebuchum">dumebuchum</tp:taxon-name-part></tp:taxon-name></italic><bold>A</bold> habit <bold>B</bold> inflorescence <bold>C</bold> underground structure (r = rhizome) <bold>D</bold> tepal and filament arrangement <bold>E</bold> Flower <bold>F</bold> pistil <bold>G</bold> capsule <bold>H</bold> seed. Photos by H.J.Choi: <italic>H.J.Choi 201008-001</italic> (<bold>A, B, D–F</bold>) and <italic>H.J.Choi 070001</italic> (<bold>C, G, H</bold>).</p></caption><graphic xmlns:xlink="http://www.w3.org/1999/xlink" xlink:href="phytokeys-176-001-g004.jpg" position="float" orientation="portrait" xlink:type="simple" id="oo_531585.jpg"><uri content-type="original_file" xlink:type="simple">https://binary.pensoft.net/fig/531585</uri></graphic></fig><table-wrap id="T3" position="float" orientation="portrait"><label>Table 3.</label><caption><p>Comparison of major characters of <tp:taxon-name><tp:taxon-name-part taxon-name-part-type="genus" reg="Allium">Allium</tp:taxon-name-part> <tp:taxon-name-part taxon-name-part-type="infraspecific-rank">section</tp:taxon-name-part> <tp:taxon-name-part taxon-name-part-type="section" reg="Rhizirideum">Rhizirideum</tp:taxon-name-part></tp:taxon-name> in South Korea and northeastern China.</p></caption><table id="TID0ECBBI" rules="all"><tbody><tr><th rowspan="1" colspan="1">Character</th><th rowspan="1" colspan="1"/><th rowspan="1" colspan="1">
                  <italic><tp:taxon-name><tp:taxon-name-part taxon-name-part-type="genus" reg="Allium">A.</tp:taxon-name-part> <tp:taxon-name-part taxon-name-part-type="species" reg="dumebuchum">dumebuchum</tp:taxon-name-part></tp:taxon-name></italic>
                </th><th rowspan="1" colspan="1">
                  <italic><tp:taxon-name><tp:taxon-name-part taxon-name-part-type="genus" reg="Allium">A.</tp:taxon-name-part> <tp:taxon-name-part taxon-name-part-type="species" reg="spirale">spirale</tp:taxon-name-part></tp:taxon-name></italic>
                </th><th rowspan="1" colspan="1">
                  <italic><tp:taxon-name><tp:taxon-name-part taxon-name-part-type="genus" reg="Allium">A.</tp:taxon-name-part> <tp:taxon-name-part taxon-name-part-type="species" reg="spurium">spurium</tp:taxon-name-part></tp:taxon-name></italic>
                </th><th rowspan="1" colspan="1">
                  <italic><tp:taxon-name><tp:taxon-name-part taxon-name-part-type="genus" reg="Allium">A.</tp:taxon-name-part> <tp:taxon-name-part taxon-name-part-type="species" reg="minus">minus</tp:taxon-name-part></tp:taxon-name></italic>
                </th><th rowspan="1" colspan="1">
                  <italic><tp:taxon-name><tp:taxon-name-part taxon-name-part-type="genus" reg="Allium">A.</tp:taxon-name-part> <tp:taxon-name-part taxon-name-part-type="species" reg="senescens">senescens</tp:taxon-name-part></tp:taxon-name></italic>
                </th></tr><tr><td rowspan="1" colspan="1">Rhizome</td><td rowspan="2" colspan="1"/><td rowspan="1" colspan="1">oblique to horizontal</td><td rowspan="1" colspan="1">horizontal</td><td rowspan="1" colspan="1">horizontal</td><td rowspan="1" colspan="1">oblique</td><td rowspan="1" colspan="1">horizontal</td></tr><tr><td rowspan="1" colspan="1">Leaf sheath</td><td rowspan="1" colspan="1">exposed</td><td rowspan="1" colspan="1">buried</td><td rowspan="1" colspan="1">buried</td><td rowspan="1" colspan="1">exposed</td><td rowspan="1" colspan="1">exposed</td></tr><tr><td rowspan="3" colspan="1">Leaf blade</td><td rowspan="1" colspan="1">texture</td><td rowspan="1" colspan="1">fleshy, glaucous</td><td rowspan="1" colspan="1">leathery, lustrous</td><td rowspan="1" colspan="1">leathery, lustrous</td><td rowspan="1" colspan="1">fleshy, glaucous</td><td rowspan="1" colspan="1">fleshy, glaucous</td></tr><tr><td rowspan="1" colspan="1">length (cm)</td><td rowspan="1" colspan="1">19.5–38.0</td><td rowspan="1" colspan="1">20.0–45.0</td><td rowspan="1" colspan="1">15–30.0</td><td rowspan="1" colspan="1">11.4–24.5</td><td rowspan="1" colspan="1">23.0–45.0</td></tr><tr><td rowspan="1" colspan="1">width (mm)</td><td rowspan="1" colspan="1">3.8–13.0</td><td rowspan="1" colspan="1">4.0–10.0</td><td rowspan="1" colspan="1">1.5–4.0</td><td rowspan="1" colspan="1">2.8–4.5</td><td rowspan="1" colspan="1">5.0–15.0</td></tr><tr><td rowspan="3" colspan="1">Scape</td><td rowspan="1" colspan="1">cross-section</td><td rowspan="1" colspan="1">rhomboid</td><td rowspan="1" colspan="1">flattened-winged</td><td rowspan="1" colspan="1">rhomboid to subterete</td><td rowspan="1" colspan="1">subterete</td><td rowspan="1" colspan="1">subterete</td></tr><tr><td rowspan="1" colspan="1">length (cm)</td><td rowspan="1" colspan="1">23.4–49.0</td><td rowspan="1" colspan="1">33.0–65.0</td><td rowspan="1" colspan="1">10.0–40.0</td><td rowspan="1" colspan="1">11.7–20.5</td><td rowspan="1" colspan="1">25.8–70.0</td></tr><tr><td rowspan="1" colspan="1">diameter (mm)</td><td rowspan="1" colspan="1">2.5–5.6</td><td rowspan="1" colspan="1">4.0–5.1</td><td rowspan="1" colspan="1">1.5–2.5</td><td rowspan="1" colspan="1">1.5–1.6</td><td rowspan="1" colspan="1">3.0–5.5</td></tr><tr><td rowspan="1" colspan="1">Pedicel</td><td rowspan="1" colspan="1">length (mm)</td><td rowspan="1" colspan="1">9.8–11.2</td><td rowspan="1" colspan="1">6.0–12.4</td><td rowspan="1" colspan="1">7.6–11.1</td><td rowspan="1" colspan="1">8.7–11.1</td><td rowspan="1" colspan="1">8.0–13.0</td></tr><tr><td rowspan="2" colspan="1">Perianth</td><td rowspan="1" colspan="1">shape</td><td rowspan="1" colspan="1">semi-radially spreading</td><td rowspan="1" colspan="1">campanulate</td><td rowspan="1" colspan="1">campanulate</td><td rowspan="1" colspan="1">radially spreading</td><td rowspan="1" colspan="1">radially spreading</td></tr><tr><td rowspan="1" colspan="1">color</td><td rowspan="1" colspan="1">light purple</td><td rowspan="1" colspan="1">reddish purple</td><td rowspan="1" colspan="1">strong purple or pale purple</td><td rowspan="1" colspan="1">pale purple</td><td rowspan="1" colspan="1">pale purple</td></tr><tr><td rowspan="3" colspan="1">Inner tepal</td><td rowspan="1" colspan="1">shape</td><td rowspan="1" colspan="1">elliptical to ovately-elliptical</td><td rowspan="1" colspan="1">ovately-elliptical</td><td rowspan="1" colspan="1">ovately-elliptical</td><td rowspan="1" colspan="1">elliptical</td><td rowspan="1" colspan="1">elliptical</td></tr><tr><td rowspan="1" colspan="1">length (mm)</td><td rowspan="1" colspan="1">5.2–7.2</td><td rowspan="1" colspan="1">4.0–6.8</td><td rowspan="1" colspan="1">3.9–6.3</td><td rowspan="1" colspan="1">4.0–4.8</td><td rowspan="1" colspan="1">4.3–6.4</td></tr><tr><td rowspan="1" colspan="1">width (mm)</td><td rowspan="1" colspan="1">3.4–4.5</td><td rowspan="1" colspan="1">2.0–4.2</td><td rowspan="1" colspan="1">2.2–3.4</td><td rowspan="1" colspan="1">1.2–1.9</td><td rowspan="1" colspan="1">1.8–2.9</td></tr><tr><td rowspan="3" colspan="1">Outer tepal</td><td rowspan="1" colspan="1">Shape</td><td rowspan="1" colspan="1">ovately-elliptical</td><td rowspan="1" colspan="1">ovately-elliptical</td><td rowspan="1" colspan="1">ovately-elliptical</td><td rowspan="1" colspan="1">ovate-oblong</td><td rowspan="1" colspan="1">ovately-elliptical</td></tr><tr><td rowspan="1" colspan="1">length (mm)</td><td rowspan="1" colspan="1">4.8–6.1</td><td rowspan="1" colspan="1">3.1–5.0</td><td rowspan="1" colspan="1">2.9–5.2</td><td rowspan="1" colspan="1">3.7–4.6</td><td rowspan="1" colspan="1">3.1–5.2</td></tr><tr><td rowspan="1" colspan="1">width (mm)</td><td rowspan="1" colspan="1">2.1–3.7</td><td rowspan="1" colspan="1">1.3–3.0</td><td rowspan="1" colspan="1">1.1–2.3</td><td rowspan="1" colspan="1">1.1–1.7</td><td rowspan="1" colspan="1">1.1–2.5</td></tr><tr><td rowspan="2" colspan="1">Filament</td><td rowspan="1" colspan="1">exsertion</td><td rowspan="1" colspan="1">exserted</td><td rowspan="1" colspan="1">exserted</td><td rowspan="1" colspan="1">exserted</td><td rowspan="1" colspan="1">non-exserted</td><td rowspan="1" colspan="1">exserted</td></tr><tr><td rowspan="1" colspan="1">length (mm)</td><td rowspan="1" colspan="1">6.2–8.4</td><td rowspan="1" colspan="1">5.3–8.8</td><td rowspan="1" colspan="1">5.0–7.0</td><td rowspan="1" colspan="1">3.2–4.4</td><td rowspan="1" colspan="1">4.6–6.9</td></tr><tr><td rowspan="2" colspan="1">Inner filament</td><td rowspan="1" colspan="1">margin</td><td rowspan="1" colspan="1">entire</td><td rowspan="1" colspan="1">entire</td><td rowspan="1" colspan="1">entire</td><td rowspan="1" colspan="1">entire</td><td rowspan="1" colspan="1">entire or 2-toothed</td></tr><tr><td rowspan="1" colspan="1">shape</td><td rowspan="1" colspan="1">narrowly triangular</td><td rowspan="1" colspan="1">subulate</td><td rowspan="1" colspan="1">subulate</td><td rowspan="1" colspan="1">broadened for ca. 1/2 in length</td><td rowspan="1" colspan="1">broadened for ca. 1/2 in length</td></tr><tr><td rowspan="2" colspan="1">Anther</td><td rowspan="1" colspan="1">length (mm)</td><td rowspan="1" colspan="1">2.2–2.5</td><td rowspan="1" colspan="1">1.7–2.2</td><td rowspan="1" colspan="1">1.7–2.0</td><td rowspan="1" colspan="1">1.3–1.4</td><td rowspan="1" colspan="1">1.5–2.0</td></tr><tr><td rowspan="1" colspan="1">width (mm)</td><td rowspan="1" colspan="1">0.9–1.1</td><td rowspan="1" colspan="1">0.7–1.0</td><td rowspan="1" colspan="1">0.6–0.8</td><td rowspan="1" colspan="1">0.6–0.8</td><td rowspan="1" colspan="1">0.7–0.9</td></tr><tr><td rowspan="2" colspan="1">Ovary</td><td rowspan="1" colspan="1">length (mm)</td><td rowspan="1" colspan="1">3.2–3.8</td><td rowspan="1" colspan="1">2.0–3.4</td><td rowspan="1" colspan="1">1.8–2.8</td><td rowspan="1" colspan="1">2.1–2.4</td><td rowspan="1" colspan="1">2.4–3.1</td></tr><tr><td rowspan="1" colspan="1">width (mm)</td><td rowspan="1" colspan="1">3.2–3.7</td><td rowspan="1" colspan="1">1.8–3.1</td><td rowspan="1" colspan="1">1.5–2.7</td><td rowspan="1" colspan="1">1.8–2.0</td><td rowspan="1" colspan="1">2.6–2.8</td></tr><tr><td rowspan="2" colspan="1">Capsule</td><td rowspan="1" colspan="1">length (mm)</td><td rowspan="1" colspan="1">5.4–5.6</td><td rowspan="1" colspan="1">5.0–5.3</td><td rowspan="1" colspan="1">4.8–5.1</td><td rowspan="1" colspan="1">3.5–3.7</td><td rowspan="1" colspan="1">4.5–5.5</td></tr><tr><td rowspan="1" colspan="1">width (mm)</td><td rowspan="1" colspan="1">5.6–5.8</td><td rowspan="1" colspan="1">4.5–5.0</td><td rowspan="1" colspan="1">4.5–5.0</td><td rowspan="1" colspan="1">3.6–4.0</td><td rowspan="1" colspan="1">4.5–5.6</td></tr><tr><td rowspan="2" colspan="1">Seed</td><td rowspan="1" colspan="1">length (mm)</td><td rowspan="1" colspan="1">3.7–3.8</td><td rowspan="1" colspan="1">3.0–3.3</td><td rowspan="1" colspan="1">2.8–3.2</td><td rowspan="1" colspan="1">2.0–2.2</td><td rowspan="1" colspan="1">3.0–3.5</td></tr><tr><td rowspan="1" colspan="1">width (mm)</td><td rowspan="1" colspan="1">2.4–2.6</td><td rowspan="1" colspan="1">2.0–2.2</td><td rowspan="1" colspan="1">2.0–2.3</td><td rowspan="1" colspan="1">1.3–1.5</td><td rowspan="1" colspan="1">2.2–2.4</td></tr><tr><td rowspan="1" colspan="2">Flowering season</td><td rowspan="1" colspan="1">late Sep. to Oct.</td><td rowspan="1" colspan="1">Aug. to Sep.</td><td rowspan="1" colspan="1">Jul. to Aug.</td><td rowspan="1" colspan="1">May to Jul.</td><td rowspan="1" colspan="1">Jul. to Aug.</td></tr><tr><td rowspan="1" colspan="2">Chromosome number (2n)</td><td rowspan="1" colspan="1">2n = 32</td><td rowspan="1" colspan="1">2n = 16, 32</td><td rowspan="1" colspan="1">2n = 16, 32</td><td rowspan="1" colspan="1">2n = 16</td><td rowspan="1" colspan="1">2n = 32</td></tr></tbody></table></table-wrap><fig id="F2" position="float" orientation="portrait"><object-id xmlns:xlink="http://www.w3.org/1999/xlink" content-type="doi" xlink:type="simple">10.3897/phytokeys.176.63378.figure2</object-id><object-id xmlns:xlink="http://www.w3.org/1999/xlink" content-type="arpha" xlink:type="simple">6264C7B8-2B5C-5F7D-8C54-9A3CA4F8B2A0</object-id><label>Figure 2.</label><caption><p>Principal components analysis plot of five <tp:taxon-name><tp:taxon-name-part taxon-name-part-type="genus" reg="Allium">Allium</tp:taxon-name-part></tp:taxon-name> species of section <tp:taxon-name><tp:taxon-name-part taxon-name-part-type="genus" reg="Allium"/><tp:taxon-name-part taxon-name-part-type="section" reg="Rhizirideum">Rhizirideum</tp:taxon-name-part></tp:taxon-name> in South Korea and northeastern China. dum = <italic><tp:taxon-name><tp:taxon-name-part taxon-name-part-type="genus" reg="Allium">A.</tp:taxon-name-part> <tp:taxon-name-part taxon-name-part-type="species" reg="dumebuchum">dumebuchum</tp:taxon-name-part></tp:taxon-name></italic>; min = <italic><tp:taxon-name><tp:taxon-name-part taxon-name-part-type="genus" reg="Allium">A.</tp:taxon-name-part> <tp:taxon-name-part taxon-name-part-type="species" reg="minus">minus</tp:taxon-name-part></tp:taxon-name></italic>; sen = <italic><tp:taxon-name><tp:taxon-name-part taxon-name-part-type="genus" reg="Allium">A.</tp:taxon-name-part> <tp:taxon-name-part taxon-name-part-type="species" reg="senescens">senescens</tp:taxon-name-part></tp:taxon-name></italic>; spi = <italic><tp:taxon-name><tp:taxon-name-part taxon-name-part-type="genus" reg="Allium">A.</tp:taxon-name-part> <tp:taxon-name-part taxon-name-part-type="species" reg="spirale">spirale</tp:taxon-name-part></tp:taxon-name></italic>; spu = <italic><tp:taxon-name><tp:taxon-name-part taxon-name-part-type="genus" reg="Allium">A.</tp:taxon-name-part> <tp:taxon-name-part taxon-name-part-type="species" reg="spurium">spurium</tp:taxon-name-part></tp:taxon-name></italic>.</p></caption><graphic xmlns:xlink="http://www.w3.org/1999/xlink" xlink:href="phytokeys-176-001-g002.jpg" position="float" orientation="portrait" xlink:type="simple" id="oo_531583.jpg"><uri content-type="original_file" xlink:type="simple">https://binary.pensoft.net/fig/531583</uri></graphic></fig><fig id="F3" position="float" orientation="portrait"><object-id xmlns:xlink="http://www.w3.org/1999/xlink" content-type="doi" xlink:type="simple">10.3897/phytokeys.176.63378.figure3</object-id><object-id xmlns:xlink="http://www.w3.org/1999/xlink" content-type="arpha" xlink:type="simple">45A33C8D-CAEC-5209-85BD-E35AB3915614</object-id><label>Figure 3.</label><caption><p>Mitotic metaphase chromosomes and their voucher plants of <italic><tp:taxon-name><tp:taxon-name-part taxon-name-part-type="genus" reg="Allium">Allium</tp:taxon-name-part></tp:taxon-name></italic> species <bold>A</bold><italic><tp:taxon-name><tp:taxon-name-part taxon-name-part-type="genus" reg="Allium">A.</tp:taxon-name-part> <tp:taxon-name-part taxon-name-part-type="species" reg="dumebuchum">dumebuchum</tp:taxon-name-part></tp:taxon-name></italic> (<italic>H.J.Choi 190917-01</italic>) <bold>B</bold><italic><tp:taxon-name><tp:taxon-name-part taxon-name-part-type="genus" reg="Allium">A.</tp:taxon-name-part> <tp:taxon-name-part taxon-name-part-type="species" reg="spirale">spirale</tp:taxon-name-part></tp:taxon-name></italic> (<italic>H.J.Choi 191010-01</italic>) <bold>C</bold><italic><tp:taxon-name><tp:taxon-name-part taxon-name-part-type="genus" reg="Allium">A.</tp:taxon-name-part> <tp:taxon-name-part taxon-name-part-type="species" reg="spirale">spirale</tp:taxon-name-part></tp:taxon-name></italic> (<italic>H.J.Choi 190910</italic>) <bold>D</bold><italic><tp:taxon-name><tp:taxon-name-part taxon-name-part-type="genus" reg="Allium">A.</tp:taxon-name-part> <tp:taxon-name-part taxon-name-part-type="species" reg="spurium">spurium</tp:taxon-name-part></tp:taxon-name></italic> (<italic>H.J.Choi 080390</italic>) <bold>E</bold><italic><tp:taxon-name><tp:taxon-name-part taxon-name-part-type="genus" reg="Allium">A.</tp:taxon-name-part> <tp:taxon-name-part taxon-name-part-type="species" reg="spurium">spurium</tp:taxon-name-part></tp:taxon-name></italic> (<italic>H.J.Choi s.n.</italic>) <bold>F</bold><italic><tp:taxon-name><tp:taxon-name-part taxon-name-part-type="genus" reg="Allium">A.</tp:taxon-name-part> <tp:taxon-name-part taxon-name-part-type="species" reg="senescens">senescens</tp:taxon-name-part></tp:taxon-name></italic> (<italic>H.J.Choi 080119</italic>, voucher plant: Fig. <xref ref-type="fig" rid="F2">2</xref> of <xref ref-type="bibr" rid="B1">Choi and Oh 2010</xref>).</p></caption><graphic xmlns:xlink="http://www.w3.org/1999/xlink" xlink:href="phytokeys-176-001-g003.jpg" position="float" orientation="portrait" xlink:type="simple" id="oo_531584.jpg"><uri content-type="original_file" xlink:type="simple">https://binary.pensoft.net/fig/531584</uri></graphic></fig></tp:treatment-sec><ref-list><ref id="B27"><mixed-citation xmlns:xlink="http://www.w3.org/1999/xlink" xlink:type="simple"><person-group><name name-style="western"><surname>Sinitsyna</surname><given-names>TA</given-names></name><name name-style="western"><surname>Herden</surname><given-names>T</given-names></name><name name-style="western"><surname>Friesen</surname><given-names>N</given-names></name></person-group> (<year>2016</year>) <article-title>Dated phylogeny and biogeography of the Eurasian <tp:taxon-name><tp:taxon-name-part taxon-name-part-type="genus">Allium</tp:taxon-name-part> <tp:taxon-name-part taxon-name-part-type="infraspecific-rank">section</tp:taxon-name-part> <tp:taxon-name-part taxon-name-part-type="section">Rhizirideum</tp:taxon-name-part></tp:taxon-name> (<tp:taxon-name><tp:taxon-name-part taxon-name-part-type="family">Amaryllidaceae</tp:taxon-name-part></tp:taxon-name>).</article-title><source>Plant Systematics and Evolution</source><volume>302</volume>(<issue>9</issue>): <fpage>1311</fpage>–<lpage>1328</lpage>. <ext-link xlink:type="simple" ext-link-type="doi" xlink:href="10.1007/s00606-016-1333-3">https://doi.org/10.1007/s00606-016-1333-3</ext-link></mixed-citation></ref><ref id="B3"><mixed-citation xmlns:xlink="http://www.w3.org/1999/xlink" xlink:type="simple"><person-group><name name-style="western"><surname>Choi</surname><given-names>HJ</given-names></name><name name-style="western"><surname>Jang</surname><given-names>HD</given-names></name><name name-style="western"><surname>Isagy</surname><given-names>Y</given-names></name><name name-style="western"><surname>Oh</surname><given-names>BU</given-names></name></person-group> (<year>2012a</year>) <article-title>Distribution and conservation status of the Critically Endangered <italic><tp:taxon-name><tp:taxon-name-part taxon-name-part-type="genus">Scrophularia</tp:taxon-name-part> <tp:taxon-name-part taxon-name-part-type="species">takesimensis</tp:taxon-name-part></tp:taxon-name></italic>, a plant endemic to Ulleung Island, Republic of Korea.</article-title><source>Oryx</source><volume>46</volume>(<issue>3</issue>): <fpage>399</fpage>–<lpage>402</lpage>. <ext-link xlink:type="simple" ext-link-type="doi" xlink:href="10.1017/S0030605312000117">https://doi.org/10.1017/S0030605312000117</ext-link></mixed-citation></ref><ref id="B14"><mixed-citation xmlns:xlink="http://www.w3.org/1999/xlink" xlink:type="simple"><institution xlink:type="simple">IUCN</institution> (<year>2021</year>) The IUCN Red List of Threatened Species. Version 2020-3. <ext-link xlink:type="simple" ext-link-type="uri" xlink:href="https://www.iucnredlist.org">https://www.iucnredlist.org</ext-link> [accessed 6 January 2021]</mixed-citation></ref><ref id="B1"><mixed-citation xmlns:xlink="http://www.w3.org/1999/xlink" xlink:type="simple"><person-group><name name-style="western"><surname>Choi</surname><given-names>HJ</given-names></name><name name-style="western"><surname>Oh</surname><given-names>BU</given-names></name></person-group> (<year>2010</year>) <article-title>A new species and a new combination of <tp:taxon-name><tp:taxon-name-part taxon-name-part-type="genus">Allium</tp:taxon-name-part> <tp:taxon-name-part taxon-name-part-type="infraspecific-rank">sect.</tp:taxon-name-part> <tp:taxon-name-part taxon-name-part-type="section">Rhizirideum</tp:taxon-name-part></tp:taxon-name> (<tp:taxon-name><tp:taxon-name-part taxon-name-part-type="family">Alliaceae</tp:taxon-name-part></tp:taxon-name>) from northeastern China and Korea.</article-title><source>Brittonia</source><volume>62</volume>(<issue>3</issue>): <fpage>199</fpage>–<lpage>205</lpage>. <ext-link xlink:type="simple" ext-link-type="doi" xlink:href="10.1007/s12228-009-9124-6">https://doi.org/10.1007/s12228-009-9124-6</ext-link></mixed-citation></ref><ref id="B2"><mixed-citation xmlns:xlink="http://www.w3.org/1999/xlink" xlink:type="simple"><person-group><name name-style="western"><surname>Choi</surname><given-names>HJ</given-names></name><name name-style="western"><surname>Oh</surname><given-names>BU</given-names></name></person-group> (<year>2011</year>) <article-title>A partial revision of <italic><tp:taxon-name><tp:taxon-name-part taxon-name-part-type="genus">Allium</tp:taxon-name-part></tp:taxon-name></italic> (<tp:taxon-name><tp:taxon-name-part taxon-name-part-type="family">Amaryllidaceae</tp:taxon-name-part></tp:taxon-name>) in Korea and north-eastern China.</article-title><source>Botanical Journal of the Linnean Society</source><volume>167</volume>(<issue>2</issue>): <fpage>153</fpage>–<lpage>211</lpage>. <ext-link xlink:type="simple" ext-link-type="doi" xlink:href="10.1111/j.1095-8339.2011.01166.x">https://doi.org/10.1111/j.1095-8339.2011.01166.x</ext-link></mixed-citation></ref></ref-list></tp:taxon-treatment>
