# Supplementary material for: Notes on Allium section Rhizirideum (Amaryllidaceae) in South Korea and northeastern China: with a new species from Ulleungdo Island
Source: PhytoKeys. 2021 Apr 16;176:1–19. doi: 10.3897/phytokeys.176.63378 (PMC8065018; doi:10.3897/phytokeys.176.63378)
Supplement: XML Treatment for Allium spirale [file phytokeys.176.63378-treatment2.xml]

<!DOCTYPE tp:taxon-treatment
  PUBLIC "-//TaxonX//DTD Taxonomic Treatment Publishing DTD v0 20100105//EN" "tax-treatment-NSO.dtd">
<tp:taxon-treatment xmlns:tp="http://www.plazi.org/taxpub"><tp:treatment-meta><kwd-group><label>Taxon classification</label><kwd><named-content xmlns:xlink="http://www.w3.org/1999/xlink" content-type="kingdom">Plantae</named-content></kwd><kwd><named-content xmlns:xlink="http://www.w3.org/1999/xlink" content-type="order">Asparagales</named-content></kwd><kwd><named-content xmlns:xlink="http://www.w3.org/1999/xlink" content-type="family">Amaryllidaceae</named-content></kwd></kwd-group><mixed-citation publication-type="journal"><person-group><name><surname>Jang</surname><given-names>Ju Eun</given-names></name><name><surname>Park</surname><given-names>Jong-Soo</given-names></name><name><surname>Jung</surname><given-names>Ji-Young</given-names></name><name><surname>Kim</surname><given-names>Dong-Kap</given-names></name><name><surname>Yang</surname><given-names>Sungyu</given-names></name><name><surname>Choi</surname><given-names>Hyeok Jae</given-names></name></person-group><article-title>Notes on <italic><tp:taxon-name><tp:taxon-name-part taxon-name-part-type="genus" reg="Allium">Allium</tp:taxon-name-part></tp:taxon-name></italic> section <italic><tp:taxon-name><tp:taxon-name-part taxon-name-part-type="genus" reg="Allium"/><tp:taxon-name-part taxon-name-part-type="section" reg="Rhizirideum">Rhizirideum</tp:taxon-name-part></tp:taxon-name></italic> (<tp:taxon-name><tp:taxon-name-part taxon-name-part-type="family">Amaryllidaceae</tp:taxon-name-part></tp:taxon-name>) in South Korea and northeastern China: with a new species from Ulleungdo Island</article-title><source>PhytoKeys</source><day>16</day><month>4</month><year>2021</year><volume>176</volume><fpage>1</fpage><lpage>19</lpage><pub-id pub-id-type="doi">10.3897/phytokeys.176.63378</pub-id></mixed-citation></tp:treatment-meta><tp:nomenclature><tp:taxon-name><object-id xmlns:xlink="http://www.w3.org/1999/xlink" content-type="arpha" xlink:type="simple">2B8E3F2F-F2CC-5711-9B45-6882C8DBFAC5</object-id>
                <tp:taxon-name-part taxon-name-part-type="genus" reg="Allium">Allium</tp:taxon-name-part>
                <tp:taxon-name-part taxon-name-part-type="species" reg="spirale">spirale</tp:taxon-name-part>
              </tp:taxon-name><tp:taxon-authority>Willd., Enum. Pl. Suppl. 17 (1814)</tp:taxon-authority><xref ref-type="fig" rid="F1">Fig. 1F–J</xref></tp:nomenclature><tp:treatment-sec sec-type="material" id="SECID0ETJBI"><title>Type.</title><p>Russia (Far East), specimen without collection date and number (Holotype: B photo!).</p></tp:treatment-sec><tp:treatment-sec sec-type="notes" id="SECID0EYJBI"><title>Notes.</title><p><italic><tp:taxon-name><tp:taxon-name-part taxon-name-part-type="genus" reg="Allium">Allium</tp:taxon-name-part> <tp:taxon-name-part taxon-name-part-type="species" reg="spirale">spirale</tp:taxon-name-part></tp:taxon-name></italic> is occasionally confused with <italic><tp:taxon-name><tp:taxon-name-part taxon-name-part-type="genus" reg="Allium">A.</tp:taxon-name-part> <tp:taxon-name-part taxon-name-part-type="species" reg="senescens">senescens</tp:taxon-name-part></tp:taxon-name></italic> because of its more or less similar growth habit (<xref ref-type="bibr" rid="B2">Choi and Oh 2011</xref>), but the most distinctive characters include clearly flattened-winged scapes (Fig. <xref ref-type="fig" rid="F1">1H</xref>), campanulate perianth (Fig. <xref ref-type="fig" rid="F1">1I</xref>) and ovate tepals (Fig. <xref ref-type="fig" rid="F1">1J</xref>).</p></tp:treatment-sec><tp:treatment-sec sec-type="material" id="SECID0EELBI"><title>Specimens examined.</title><p>China. Jilin: Gyoha, Ipbeopsan, 2 Sep. 2006, <italic>Jilin23-060902-007</italic> (KH); hunchun, 17 Aug. ?, <italic>S.J.Lee et al. s.n.</italic> (KH); baisan, changbaisan, 22 Aug. 2010, <italic>An-C1273</italic> (KH); Yongjeong, Nampyeong, 8 Sep. 2007, <italic>H.J.Choi &amp; J.W.Han 070014</italic> (KH); Dandong, Aprokgang, 6 Sep. 2007, <italic>H.J.Choi &amp; J.W.Han 070012</italic> (KH); Tungwi, 26 Aug. 1960, <italic>Jilin Teaching Uni. 399</italic> (PE); Tungwi, 14 Jul. 1960, <italic>Yeop 183</italic> (PE); Near O-mu Hsien, 28 Aug. 1931, <italic>H.W.Kung 2195</italic> (PE); Shu-yi Valley, Ching-po Lake, Ning-gu-ta, 5 Sep. 1931, <italic>F.H.Chen 541</italic> (PE); Erdaobaihe, 10 Sep. 2019, <italic>H.J.Choi 190910</italic>* (<abbrev xmlns:xlink="http://www.w3.org/1999/xlink" content-type="institution" xlink:title="Changwon National University" id="ABBRID0E5LBI" xlink:type="simple">CWNU</abbrev>); Wharyoung, 8 Sep. 1959, <italic>700828</italic> (PE). Heilongjiang: Mudanjiangshi, Jingbo lake, 21 Aug. 2001, <italic>ChoiHJ-065</italic> (KH); Harbin, 22 Aug. 2001, <italic>G.W.Park s.n.</italic> (KH); Qinggang, Aug. 1953, <italic>North-eastern group 571</italic> (PE); Saertu, ?, <italic>s.n</italic>. (PE). Liaonong: Xiaodonggou, Benxi, 26 Aug. 1965, <italic>Liu et al. 1319</italic> (PE); Daeryeon, 14 Sep. 1951, <italic>Wang et al. 965</italic> (PE); Héngsan, Daeryeon, 11 Aug. 2008, <italic>B.U.Oh et al</italic>. <italic>s.n.</italic> (CBU). Russia. Primorsky: Mts. Sikhote-Alin, 26 Aug. 2014, <italic>2014CNU001</italic> (KH); Khasan, Lotos lake, 17 Aug. 2015, <italic>2015RUSV017-01</italic> (KH); Bukhta Ekspeditsii, 17 Aug. 2015, <italic>H.J.Choi et al. 150817-01</italic> (KB); Bukhta Ekspeditsii, 19 Aug. 2015, <italic>H.J.Choi et al. 150819-01</italic>* (KB); Bukhta Ekspeditsii, 26 Aug. 2014, <italic>H.J.Choi et al. 140826-01</italic> (KB); Khasansky, Perevoznaya, 10 Sep. 2013, <italic>5-14</italic> (KB); Khasansky, Shakhterskiy, 11 Sep. 2013, <italic>8-13</italic> (KB); ?, 4 Aug. 2014, <italic>RUS14-3-4</italic> (KB). South korea. Gangwon: Goseong, Ganseong, 12 Oct. 2010, <italic>NAPI-10-139-01</italic> (KH); Goseong, Ganseong, 10 Oct. 2019, <italic>H.J.Choi 191010-01</italic> (<abbrev xmlns:xlink="http://www.w3.org/1999/xlink" content-type="institution" xlink:title="Changwon National University" id="ABBRID0EJNBI" xlink:type="simple">CWNU</abbrev>); Gangneung, Gangmun, 19 Sep. 2019, <italic>H.J.Choi 190919-001-01</italic>* (<abbrev xmlns:xlink="http://www.w3.org/1999/xlink" content-type="institution" xlink:title="Changwon National University" id="ABBRID0EQNBI" xlink:type="simple">CWNU</abbrev>); Gangneung, Gangmun, 19 Sep. 2019, <italic>H.J.Choi 190919-002</italic> (<abbrev xmlns:xlink="http://www.w3.org/1999/xlink" content-type="institution" xlink:title="Changwon National University" id="ABBRID0EXNBI" xlink:type="simple">CWNU</abbrev>); Gangneung, Yeongok, 02 Oct. 2011, <italic>KYC1965</italic> (KH); Yangyang, Sonnyang, 04 Sep. 2011, <italic>NAPI 2012-0020</italic> (KH); Goseong, Hyeonnae, 15 Sep. 1965, <italic>T.B.Lee et al. s.n.</italic> (KH); Goseong, Ganseong, 10 Sep. 2008, <italic>NAPID2008013</italic> (KB); Goseong, Geojin, 10 Sep. 2008, <italic>J.O.Hyun s.n.</italic> (KB); Gangneung, Sacheon, 15 Nov. 2013, <italic>2013-282</italic> (KB); Goseong, Jugwang, 22 Sep. 2014, <italic>KYC2014-207</italic> (KB); Gangneung, Gangmun, 8 Aug. 2015, <italic>H.J.Choi s.n.</italic> (KB).</p></tp:treatment-sec><tp:treatment-sec><!--Section generated to contain objects referenced in tp:taxon-treatment.--><fig id="F1" position="float" orientation="portrait"><object-id xmlns:xlink="http://www.w3.org/1999/xlink" content-type="doi" xlink:type="simple">10.3897/phytokeys.176.63378.figure1</object-id><object-id xmlns:xlink="http://www.w3.org/1999/xlink" content-type="arpha" xlink:type="simple">052B74CD-5C00-5723-8549-0CFAD4DE5D85</object-id><label>Figure 1.</label><caption><p>Comparative photographs of the inflorescence, cross-section of leaf and scape, flower, and tepal and filament arrangement of <tp:taxon-name><tp:taxon-name-part taxon-name-part-type="genus" reg="Allium">Allium</tp:taxon-name-part> <tp:taxon-name-part taxon-name-part-type="infraspecific-rank">section</tp:taxon-name-part> <tp:taxon-name-part taxon-name-part-type="section" reg="Rhizirdeum">Rhizirdeum</tp:taxon-name-part></tp:taxon-name> in South Korea and northeastern China <bold>A–E</bold><italic><tp:taxon-name><tp:taxon-name-part taxon-name-part-type="genus" reg="Allium">A.</tp:taxon-name-part> <tp:taxon-name-part taxon-name-part-type="species" reg="dumebuchum">dumebuchum</tp:taxon-name-part></tp:taxon-name></italic> (<italic>H.J.Choi 201008-001</italic>) <bold>F–J</bold><italic><tp:taxon-name><tp:taxon-name-part taxon-name-part-type="genus" reg="Allium">A.</tp:taxon-name-part> <tp:taxon-name-part taxon-name-part-type="species" reg="spirale">spirale</tp:taxon-name-part></tp:taxon-name></italic> (<italic>H.J.Choi 191010-01</italic>) <bold>K–O</bold><italic><tp:taxon-name><tp:taxon-name-part taxon-name-part-type="genus" reg="Allium">A.</tp:taxon-name-part> <tp:taxon-name-part taxon-name-part-type="species" reg="spurium">spurium</tp:taxon-name-part></tp:taxon-name></italic> (<italic>H.J.Choi 200831-01</italic>) <bold>P–T</bold><italic><tp:taxon-name><tp:taxon-name-part taxon-name-part-type="genus" reg="Allium">A.</tp:taxon-name-part> <tp:taxon-name-part taxon-name-part-type="species" reg="minus">minus</tp:taxon-name-part></tp:taxon-name></italic> (<italic>H.J.Choi 080063</italic>) <bold>U–Y</bold><italic><tp:taxon-name><tp:taxon-name-part taxon-name-part-type="genus" reg="Allium">A.</tp:taxon-name-part> <tp:taxon-name-part taxon-name-part-type="species" reg="senescens">senescens</tp:taxon-name-part></tp:taxon-name></italic> (<italic>H.J.Choi 080119</italic>).</p></caption><graphic xmlns:xlink="http://www.w3.org/1999/xlink" xlink:href="phytokeys-176-001-g001.jpg" position="float" orientation="portrait" xlink:type="simple" id="oo_531582.jpg"><uri content-type="original_file" xlink:type="simple">https://binary.pensoft.net/fig/531582</uri></graphic></fig></tp:treatment-sec><ref-list><ref id="B2"><mixed-citation xmlns:xlink="http://www.w3.org/1999/xlink" xlink:type="simple"><person-group><name name-style="western"><surname>Choi</surname><given-names>HJ</given-names></name><name name-style="western"><surname>Oh</surname><given-names>BU</given-names></name></person-group> (<year>2011</year>) <article-title>A partial revision of <italic><tp:taxon-name><tp:taxon-name-part taxon-name-part-type="genus">Allium</tp:taxon-name-part></tp:taxon-name></italic> (<tp:taxon-name><tp:taxon-name-part taxon-name-part-type="family">Amaryllidaceae</tp:taxon-name-part></tp:taxon-name>) in Korea and north-eastern China.</article-title><source>Botanical Journal of the Linnean Society</source><volume>167</volume>(<issue>2</issue>): <fpage>153</fpage>–<lpage>211</lpage>. <ext-link xlink:type="simple" ext-link-type="doi" xlink:href="10.1111/j.1095-8339.2011.01166.x">https://doi.org/10.1111/j.1095-8339.2011.01166.x</ext-link></mixed-citation></ref></ref-list></tp:taxon-treatment>
