# Supplementary material for: Notes on Allium section Rhizirideum (Amaryllidaceae) in South Korea and northeastern China: with a new species from Ulleungdo Island
Source: PhytoKeys. 2021 Apr 16;176:1–19. doi: 10.3897/phytokeys.176.63378 (PMC8065018; doi:10.3897/phytokeys.176.63378)
Supplement: XML Treatment for Allium spurium [file phytokeys.176.63378-treatment3.xml]

<!DOCTYPE tp:taxon-treatment
  PUBLIC "-//TaxonX//DTD Taxonomic Treatment Publishing DTD v0 20100105//EN" "tax-treatment-NSO.dtd">
<tp:taxon-treatment xmlns:tp="http://www.plazi.org/taxpub"><tp:treatment-meta><kwd-group><label>Taxon classification</label><kwd><named-content xmlns:xlink="http://www.w3.org/1999/xlink" content-type="kingdom">Plantae</named-content></kwd><kwd><named-content xmlns:xlink="http://www.w3.org/1999/xlink" content-type="order">Asparagales</named-content></kwd><kwd><named-content xmlns:xlink="http://www.w3.org/1999/xlink" content-type="family">Amaryllidaceae</named-content></kwd></kwd-group><mixed-citation publication-type="journal"><person-group><name><surname>Jang</surname><given-names>Ju Eun</given-names></name><name><surname>Park</surname><given-names>Jong-Soo</given-names></name><name><surname>Jung</surname><given-names>Ji-Young</given-names></name><name><surname>Kim</surname><given-names>Dong-Kap</given-names></name><name><surname>Yang</surname><given-names>Sungyu</given-names></name><name><surname>Choi</surname><given-names>Hyeok Jae</given-names></name></person-group><article-title>Notes on <italic><tp:taxon-name><tp:taxon-name-part taxon-name-part-type="genus" reg="Allium">Allium</tp:taxon-name-part></tp:taxon-name></italic> section <italic><tp:taxon-name><tp:taxon-name-part taxon-name-part-type="genus" reg="Allium"/><tp:taxon-name-part taxon-name-part-type="section" reg="Rhizirideum">Rhizirideum</tp:taxon-name-part></tp:taxon-name></italic> (<tp:taxon-name><tp:taxon-name-part taxon-name-part-type="family">Amaryllidaceae</tp:taxon-name-part></tp:taxon-name>) in South Korea and northeastern China: with a new species from Ulleungdo Island</article-title><source>PhytoKeys</source><day>16</day><month>4</month><year>2021</year><volume>176</volume><fpage>1</fpage><lpage>19</lpage><pub-id pub-id-type="doi">10.3897/phytokeys.176.63378</pub-id></mixed-citation></tp:treatment-meta><tp:nomenclature><tp:taxon-name><object-id xmlns:xlink="http://www.w3.org/1999/xlink" content-type="arpha" xlink:type="simple">1A1C8F46-D02E-5200-913F-7D0C5E4CA977</object-id>
                <tp:taxon-name-part taxon-name-part-type="genus" reg="Allium">Allium</tp:taxon-name-part>
                <tp:taxon-name-part taxon-name-part-type="species" reg="spurium">spurium</tp:taxon-name-part>
              </tp:taxon-name><tp:taxon-authority>G.Don, Mem. Wern. Nat. Hist. Soc. vi. 59 (1827)</tp:taxon-authority><xref ref-type="fig" rid="F1">Fig. 1K–O</xref><tp:nomenclature-citation-list><tp:nomenclature-citation><tp:taxon-name>
                    <tp:taxon-name-part taxon-name-part-type="genus" reg="Allium">Allium</tp:taxon-name-part> <tp:taxon-name-part taxon-name-part-type="species" reg="dauricum">dauricum</tp:taxon-name-part></tp:taxon-name><comment>N.Friesen, Fl. Sibir. (Arac.-Orchidac.) 58 (1987). Type: Russia. Transbaicalia Orientalis, pagum Kyra, in valle fuvii Bukukum, in prato substepposo, 31 Aug. 1964, <italic>G.Peschkova</italic> &amp; <italic>L.Ovczinnicova s.n.</italic> (Holotype: LE!; Isotypes: NSK).</comment></tp:nomenclature-citation></tp:nomenclature-citation-list></tp:nomenclature><tp:treatment-sec sec-type="material" id="SECID0EGQBI"><title>Type.</title><p>Russia (Siberia, location in doubt). Type specimen not designated (protologue).</p></tp:treatment-sec><tp:treatment-sec sec-type="notes" id="SECID0ELQBI"><title>Notes.</title><p><italic><tp:taxon-name><tp:taxon-name-part taxon-name-part-type="genus" reg="Allium">Allium</tp:taxon-name-part> <tp:taxon-name-part taxon-name-part-type="species" reg="spurium">spurium</tp:taxon-name-part></tp:taxon-name></italic> is occasionally confused with <italic><tp:taxon-name><tp:taxon-name-part taxon-name-part-type="genus" reg="Allium">A.</tp:taxon-name-part> <tp:taxon-name-part taxon-name-part-type="species" reg="spirale">spirale</tp:taxon-name-part></tp:taxon-name></italic> because of its more or less similar growth habit, but the most distinctive characters include narrower leaf blades and scapes and smaller floral parts (Table <xref ref-type="table" rid="T3">3</xref>; Fig. <xref ref-type="fig" rid="F1">1L–N</xref>). This species is newly recorded for South Korea, and the new vernacular name ‘Gak-si-du-me-bu-chu’ is given. Besides, Cheongnyangsan of South Korea is the disjunct southernmost limit for geographical distribution of <italic><tp:taxon-name><tp:taxon-name-part taxon-name-part-type="genus" reg="Allium">A.</tp:taxon-name-part> <tp:taxon-name-part taxon-name-part-type="species" reg="spurium">spurium</tp:taxon-name-part></tp:taxon-name></italic> (Fig. <xref ref-type="fig" rid="F5">5</xref>).</p></tp:treatment-sec><tp:treatment-sec sec-type="material" id="SECID0E5RBI"><title>Specimens examined.</title><p>China. Jilin: Helong, 8 Sep. 2007, <italic>H.J.Choi s.n.</italic> (KH); Helong, 9 Sep. 2007, <italic>H.J.Choi s.n.</italic> (KH); Baishan, Linjiang, 29 Apr. 2019, <italic>H.J.Choi 190429-01</italic> (<abbrev xmlns:xlink="http://www.w3.org/1999/xlink" content-type="institution" xlink:title="Changwon National University" id="ABBRID0EKSBI" xlink:type="simple">CWNU</abbrev>); Erdaobaihe, 08 Sep. 2019, <italic>H.J.Choi 190908-001-01</italic>* (<abbrev xmlns:xlink="http://www.w3.org/1999/xlink" content-type="institution" xlink:title="Changwon National University" id="ABBRID0ERSBI" xlink:type="simple">CWNU</abbrev>). North Korea. Hambuk: Yonsa, 25 Aug. 1958, <italic>C.K.Gen s.n.</italic> (LE). Hamnam: Sinpo, 3 Oct. 2002, <italic>B.U.Oh 020062</italic> (CBU); Hungnam, 21 Aug. 1956, <italic>C.K.Gen s.n.</italic> (LE). Phyonbuk: Huchang, 22 Aug. 1897, <italic>Komarov s.n.</italic> (LE); Jasong, 27 Aug. 1897, <italic>Komarov s.n.</italic> (LE). South Korea. Gyeongbuk: Bonghwa, Cheongnyangsan, 31 Aug. 2020, <italic>H.J.Choi 200831-01</italic>* (<abbrev xmlns:xlink="http://www.w3.org/1999/xlink" content-type="institution" xlink:title="Changwon National University" id="ABBRID0ECTBI" xlink:type="simple">CWNU</abbrev>).</p></tp:treatment-sec><tp:treatment-sec><!--Section generated to contain objects referenced in tp:taxon-treatment.--><fig id="F1" position="float" orientation="portrait"><object-id xmlns:xlink="http://www.w3.org/1999/xlink" content-type="doi" xlink:type="simple">10.3897/phytokeys.176.63378.figure1</object-id><object-id xmlns:xlink="http://www.w3.org/1999/xlink" content-type="arpha" xlink:type="simple">052B74CD-5C00-5723-8549-0CFAD4DE5D85</object-id><label>Figure 1.</label><caption><p>Comparative photographs of the inflorescence, cross-section of leaf and scape, flower, and tepal and filament arrangement of <tp:taxon-name><tp:taxon-name-part taxon-name-part-type="genus" reg="Allium">Allium</tp:taxon-name-part> <tp:taxon-name-part taxon-name-part-type="infraspecific-rank">section</tp:taxon-name-part> <tp:taxon-name-part taxon-name-part-type="section" reg="Rhizirdeum">Rhizirdeum</tp:taxon-name-part></tp:taxon-name> in South Korea and northeastern China <bold>A–E</bold><italic><tp:taxon-name><tp:taxon-name-part taxon-name-part-type="genus" reg="Allium">A.</tp:taxon-name-part> <tp:taxon-name-part taxon-name-part-type="species" reg="dumebuchum">dumebuchum</tp:taxon-name-part></tp:taxon-name></italic> (<italic>H.J.Choi 201008-001</italic>) <bold>F–J</bold><italic><tp:taxon-name><tp:taxon-name-part taxon-name-part-type="genus" reg="Allium">A.</tp:taxon-name-part> <tp:taxon-name-part taxon-name-part-type="species" reg="spirale">spirale</tp:taxon-name-part></tp:taxon-name></italic> (<italic>H.J.Choi 191010-01</italic>) <bold>K–O</bold><italic><tp:taxon-name><tp:taxon-name-part taxon-name-part-type="genus" reg="Allium">A.</tp:taxon-name-part> <tp:taxon-name-part taxon-name-part-type="species" reg="spurium">spurium</tp:taxon-name-part></tp:taxon-name></italic> (<italic>H.J.Choi 200831-01</italic>) <bold>P–T</bold><italic><tp:taxon-name><tp:taxon-name-part taxon-name-part-type="genus" reg="Allium">A.</tp:taxon-name-part> <tp:taxon-name-part taxon-name-part-type="species" reg="minus">minus</tp:taxon-name-part></tp:taxon-name></italic> (<italic>H.J.Choi 080063</italic>) <bold>U–Y</bold><italic><tp:taxon-name><tp:taxon-name-part taxon-name-part-type="genus" reg="Allium">A.</tp:taxon-name-part> <tp:taxon-name-part taxon-name-part-type="species" reg="senescens">senescens</tp:taxon-name-part></tp:taxon-name></italic> (<italic>H.J.Choi 080119</italic>).</p></caption><graphic xmlns:xlink="http://www.w3.org/1999/xlink" xlink:href="phytokeys-176-001-g001.jpg" position="float" orientation="portrait" xlink:type="simple" id="oo_531582.jpg"><uri content-type="original_file" xlink:type="simple">https://binary.pensoft.net/fig/531582</uri></graphic></fig><table-wrap id="T3" position="float" orientation="portrait"><label>Table 3.</label><caption><p>Comparison of major characters of <tp:taxon-name><tp:taxon-name-part taxon-name-part-type="genus" reg="Allium">Allium</tp:taxon-name-part> <tp:taxon-name-part taxon-name-part-type="infraspecific-rank">section</tp:taxon-name-part> <tp:taxon-name-part taxon-name-part-type="section" reg="Rhizirideum">Rhizirideum</tp:taxon-name-part></tp:taxon-name> in South Korea and northeastern China.</p></caption><table id="TID0ECBBI" rules="all"><tbody><tr><th rowspan="1" colspan="1">Character</th><th rowspan="1" colspan="1"/><th rowspan="1" colspan="1">
                  <italic><tp:taxon-name><tp:taxon-name-part taxon-name-part-type="genus" reg="Allium">A.</tp:taxon-name-part> <tp:taxon-name-part taxon-name-part-type="species" reg="dumebuchum">dumebuchum</tp:taxon-name-part></tp:taxon-name></italic>
                </th><th rowspan="1" colspan="1">
                  <italic><tp:taxon-name><tp:taxon-name-part taxon-name-part-type="genus" reg="Allium">A.</tp:taxon-name-part> <tp:taxon-name-part taxon-name-part-type="species" reg="spirale">spirale</tp:taxon-name-part></tp:taxon-name></italic>
                </th><th rowspan="1" colspan="1">
                  <italic><tp:taxon-name><tp:taxon-name-part taxon-name-part-type="genus" reg="Allium">A.</tp:taxon-name-part> <tp:taxon-name-part taxon-name-part-type="species" reg="spurium">spurium</tp:taxon-name-part></tp:taxon-name></italic>
                </th><th rowspan="1" colspan="1">
                  <italic><tp:taxon-name><tp:taxon-name-part taxon-name-part-type="genus" reg="Allium">A.</tp:taxon-name-part> <tp:taxon-name-part taxon-name-part-type="species" reg="minus">minus</tp:taxon-name-part></tp:taxon-name></italic>
                </th><th rowspan="1" colspan="1">
                  <italic><tp:taxon-name><tp:taxon-name-part taxon-name-part-type="genus" reg="Allium">A.</tp:taxon-name-part> <tp:taxon-name-part taxon-name-part-type="species" reg="senescens">senescens</tp:taxon-name-part></tp:taxon-name></italic>
                </th></tr><tr><td rowspan="1" colspan="1">Rhizome</td><td rowspan="2" colspan="1"/><td rowspan="1" colspan="1">oblique to horizontal</td><td rowspan="1" colspan="1">horizontal</td><td rowspan="1" colspan="1">horizontal</td><td rowspan="1" colspan="1">oblique</td><td rowspan="1" colspan="1">horizontal</td></tr><tr><td rowspan="1" colspan="1">Leaf sheath</td><td rowspan="1" colspan="1">exposed</td><td rowspan="1" colspan="1">buried</td><td rowspan="1" colspan="1">buried</td><td rowspan="1" colspan="1">exposed</td><td rowspan="1" colspan="1">exposed</td></tr><tr><td rowspan="3" colspan="1">Leaf blade</td><td rowspan="1" colspan="1">texture</td><td rowspan="1" colspan="1">fleshy, glaucous</td><td rowspan="1" colspan="1">leathery, lustrous</td><td rowspan="1" colspan="1">leathery, lustrous</td><td rowspan="1" colspan="1">fleshy, glaucous</td><td rowspan="1" colspan="1">fleshy, glaucous</td></tr><tr><td rowspan="1" colspan="1">length (cm)</td><td rowspan="1" colspan="1">19.5–38.0</td><td rowspan="1" colspan="1">20.0–45.0</td><td rowspan="1" colspan="1">15–30.0</td><td rowspan="1" colspan="1">11.4–24.5</td><td rowspan="1" colspan="1">23.0–45.0</td></tr><tr><td rowspan="1" colspan="1">width (mm)</td><td rowspan="1" colspan="1">3.8–13.0</td><td rowspan="1" colspan="1">4.0–10.0</td><td rowspan="1" colspan="1">1.5–4.0</td><td rowspan="1" colspan="1">2.8–4.5</td><td rowspan="1" colspan="1">5.0–15.0</td></tr><tr><td rowspan="3" colspan="1">Scape</td><td rowspan="1" colspan="1">cross-section</td><td rowspan="1" colspan="1">rhomboid</td><td rowspan="1" colspan="1">flattened-winged</td><td rowspan="1" colspan="1">rhomboid to subterete</td><td rowspan="1" colspan="1">subterete</td><td rowspan="1" colspan="1">subterete</td></tr><tr><td rowspan="1" colspan="1">length (cm)</td><td rowspan="1" colspan="1">23.4–49.0</td><td rowspan="1" colspan="1">33.0–65.0</td><td rowspan="1" colspan="1">10.0–40.0</td><td rowspan="1" colspan="1">11.7–20.5</td><td rowspan="1" colspan="1">25.8–70.0</td></tr><tr><td rowspan="1" colspan="1">diameter (mm)</td><td rowspan="1" colspan="1">2.5–5.6</td><td rowspan="1" colspan="1">4.0–5.1</td><td rowspan="1" colspan="1">1.5–2.5</td><td rowspan="1" colspan="1">1.5–1.6</td><td rowspan="1" colspan="1">3.0–5.5</td></tr><tr><td rowspan="1" colspan="1">Pedicel</td><td rowspan="1" colspan="1">length (mm)</td><td rowspan="1" colspan="1">9.8–11.2</td><td rowspan="1" colspan="1">6.0–12.4</td><td rowspan="1" colspan="1">7.6–11.1</td><td rowspan="1" colspan="1">8.7–11.1</td><td rowspan="1" colspan="1">8.0–13.0</td></tr><tr><td rowspan="2" colspan="1">Perianth</td><td rowspan="1" colspan="1">shape</td><td rowspan="1" colspan="1">semi-radially spreading</td><td rowspan="1" colspan="1">campanulate</td><td rowspan="1" colspan="1">campanulate</td><td rowspan="1" colspan="1">radially spreading</td><td rowspan="1" colspan="1">radially spreading</td></tr><tr><td rowspan="1" colspan="1">color</td><td rowspan="1" colspan="1">light purple</td><td rowspan="1" colspan="1">reddish purple</td><td rowspan="1" colspan="1">strong purple or pale purple</td><td rowspan="1" colspan="1">pale purple</td><td rowspan="1" colspan="1">pale purple</td></tr><tr><td rowspan="3" colspan="1">Inner tepal</td><td rowspan="1" colspan="1">shape</td><td rowspan="1" colspan="1">elliptical to ovately-elliptical</td><td rowspan="1" colspan="1">ovately-elliptical</td><td rowspan="1" colspan="1">ovately-elliptical</td><td rowspan="1" colspan="1">elliptical</td><td rowspan="1" colspan="1">elliptical</td></tr><tr><td rowspan="1" colspan="1">length (mm)</td><td rowspan="1" colspan="1">5.2–7.2</td><td rowspan="1" colspan="1">4.0–6.8</td><td rowspan="1" colspan="1">3.9–6.3</td><td rowspan="1" colspan="1">4.0–4.8</td><td rowspan="1" colspan="1">4.3–6.4</td></tr><tr><td rowspan="1" colspan="1">width (mm)</td><td rowspan="1" colspan="1">3.4–4.5</td><td rowspan="1" colspan="1">2.0–4.2</td><td rowspan="1" colspan="1">2.2–3.4</td><td rowspan="1" colspan="1">1.2–1.9</td><td rowspan="1" colspan="1">1.8–2.9</td></tr><tr><td rowspan="3" colspan="1">Outer tepal</td><td rowspan="1" colspan="1">Shape</td><td rowspan="1" colspan="1">ovately-elliptical</td><td rowspan="1" colspan="1">ovately-elliptical</td><td rowspan="1" colspan="1">ovately-elliptical</td><td rowspan="1" colspan="1">ovate-oblong</td><td rowspan="1" colspan="1">ovately-elliptical</td></tr><tr><td rowspan="1" colspan="1">length (mm)</td><td rowspan="1" colspan="1">4.8–6.1</td><td rowspan="1" colspan="1">3.1–5.0</td><td rowspan="1" colspan="1">2.9–5.2</td><td rowspan="1" colspan="1">3.7–4.6</td><td rowspan="1" colspan="1">3.1–5.2</td></tr><tr><td rowspan="1" colspan="1">width (mm)</td><td rowspan="1" colspan="1">2.1–3.7</td><td rowspan="1" colspan="1">1.3–3.0</td><td rowspan="1" colspan="1">1.1–2.3</td><td rowspan="1" colspan="1">1.1–1.7</td><td rowspan="1" colspan="1">1.1–2.5</td></tr><tr><td rowspan="2" colspan="1">Filament</td><td rowspan="1" colspan="1">exsertion</td><td rowspan="1" colspan="1">exserted</td><td rowspan="1" colspan="1">exserted</td><td rowspan="1" colspan="1">exserted</td><td rowspan="1" colspan="1">non-exserted</td><td rowspan="1" colspan="1">exserted</td></tr><tr><td rowspan="1" colspan="1">length (mm)</td><td rowspan="1" colspan="1">6.2–8.4</td><td rowspan="1" colspan="1">5.3–8.8</td><td rowspan="1" colspan="1">5.0–7.0</td><td rowspan="1" colspan="1">3.2–4.4</td><td rowspan="1" colspan="1">4.6–6.9</td></tr><tr><td rowspan="2" colspan="1">Inner filament</td><td rowspan="1" colspan="1">margin</td><td rowspan="1" colspan="1">entire</td><td rowspan="1" colspan="1">entire</td><td rowspan="1" colspan="1">entire</td><td rowspan="1" colspan="1">entire</td><td rowspan="1" colspan="1">entire or 2-toothed</td></tr><tr><td rowspan="1" colspan="1">shape</td><td rowspan="1" colspan="1">narrowly triangular</td><td rowspan="1" colspan="1">subulate</td><td rowspan="1" colspan="1">subulate</td><td rowspan="1" colspan="1">broadened for ca. 1/2 in length</td><td rowspan="1" colspan="1">broadened for ca. 1/2 in length</td></tr><tr><td rowspan="2" colspan="1">Anther</td><td rowspan="1" colspan="1">length (mm)</td><td rowspan="1" colspan="1">2.2–2.5</td><td rowspan="1" colspan="1">1.7–2.2</td><td rowspan="1" colspan="1">1.7–2.0</td><td rowspan="1" colspan="1">1.3–1.4</td><td rowspan="1" colspan="1">1.5–2.0</td></tr><tr><td rowspan="1" colspan="1">width (mm)</td><td rowspan="1" colspan="1">0.9–1.1</td><td rowspan="1" colspan="1">0.7–1.0</td><td rowspan="1" colspan="1">0.6–0.8</td><td rowspan="1" colspan="1">0.6–0.8</td><td rowspan="1" colspan="1">0.7–0.9</td></tr><tr><td rowspan="2" colspan="1">Ovary</td><td rowspan="1" colspan="1">length (mm)</td><td rowspan="1" colspan="1">3.2–3.8</td><td rowspan="1" colspan="1">2.0–3.4</td><td rowspan="1" colspan="1">1.8–2.8</td><td rowspan="1" colspan="1">2.1–2.4</td><td rowspan="1" colspan="1">2.4–3.1</td></tr><tr><td rowspan="1" colspan="1">width (mm)</td><td rowspan="1" colspan="1">3.2–3.7</td><td rowspan="1" colspan="1">1.8–3.1</td><td rowspan="1" colspan="1">1.5–2.7</td><td rowspan="1" colspan="1">1.8–2.0</td><td rowspan="1" colspan="1">2.6–2.8</td></tr><tr><td rowspan="2" colspan="1">Capsule</td><td rowspan="1" colspan="1">length (mm)</td><td rowspan="1" colspan="1">5.4–5.6</td><td rowspan="1" colspan="1">5.0–5.3</td><td rowspan="1" colspan="1">4.8–5.1</td><td rowspan="1" colspan="1">3.5–3.7</td><td rowspan="1" colspan="1">4.5–5.5</td></tr><tr><td rowspan="1" colspan="1">width (mm)</td><td rowspan="1" colspan="1">5.6–5.8</td><td rowspan="1" colspan="1">4.5–5.0</td><td rowspan="1" colspan="1">4.5–5.0</td><td rowspan="1" colspan="1">3.6–4.0</td><td rowspan="1" colspan="1">4.5–5.6</td></tr><tr><td rowspan="2" colspan="1">Seed</td><td rowspan="1" colspan="1">length (mm)</td><td rowspan="1" colspan="1">3.7–3.8</td><td rowspan="1" colspan="1">3.0–3.3</td><td rowspan="1" colspan="1">2.8–3.2</td><td rowspan="1" colspan="1">2.0–2.2</td><td rowspan="1" colspan="1">3.0–3.5</td></tr><tr><td rowspan="1" colspan="1">width (mm)</td><td rowspan="1" colspan="1">2.4–2.6</td><td rowspan="1" colspan="1">2.0–2.2</td><td rowspan="1" colspan="1">2.0–2.3</td><td rowspan="1" colspan="1">1.3–1.5</td><td rowspan="1" colspan="1">2.2–2.4</td></tr><tr><td rowspan="1" colspan="2">Flowering season</td><td rowspan="1" colspan="1">late Sep. to Oct.</td><td rowspan="1" colspan="1">Aug. to Sep.</td><td rowspan="1" colspan="1">Jul. to Aug.</td><td rowspan="1" colspan="1">May to Jul.</td><td rowspan="1" colspan="1">Jul. to Aug.</td></tr><tr><td rowspan="1" colspan="2">Chromosome number (2n)</td><td rowspan="1" colspan="1">2n = 32</td><td rowspan="1" colspan="1">2n = 16, 32</td><td rowspan="1" colspan="1">2n = 16, 32</td><td rowspan="1" colspan="1">2n = 16</td><td rowspan="1" colspan="1">2n = 32</td></tr></tbody></table></table-wrap><fig id="F5" position="float" orientation="portrait"><object-id xmlns:xlink="http://www.w3.org/1999/xlink" content-type="doi" xlink:type="simple">10.3897/phytokeys.176.63378.figure5</object-id><object-id xmlns:xlink="http://www.w3.org/1999/xlink" content-type="arpha" xlink:type="simple">C8263137-CD8E-5D37-967E-732F566D6F41</object-id><label>Figure 5.</label><caption><p>Distribution map of <italic><tp:taxon-name><tp:taxon-name-part taxon-name-part-type="genus" reg="Allium">Allium</tp:taxon-name-part> <tp:taxon-name-part taxon-name-part-type="species" reg="dumebuchum">dumebuchum</tp:taxon-name-part></tp:taxon-name></italic> and its related species section <tp:taxon-name><tp:taxon-name-part taxon-name-part-type="genus" reg="Allium"/><tp:taxon-name-part taxon-name-part-type="species" reg="dumebuchum"/><tp:taxon-name-part taxon-name-part-type="section" reg="Rhizirideum">Rhizirideum</tp:taxon-name-part></tp:taxon-name> in Korea and northeastern China (revised from <xref ref-type="bibr" rid="B27">Sinitsyna et al. 2016</xref>).</p></caption><graphic xmlns:xlink="http://www.w3.org/1999/xlink" xlink:href="phytokeys-176-001-g005.jpg" position="float" orientation="portrait" xlink:type="simple" id="oo_531586.jpg"><uri content-type="original_file" xlink:type="simple">https://binary.pensoft.net/fig/531586</uri></graphic></fig></tp:treatment-sec><ref-list><ref id="B27"><mixed-citation xmlns:xlink="http://www.w3.org/1999/xlink" xlink:type="simple"><person-group><name name-style="western"><surname>Sinitsyna</surname><given-names>TA</given-names></name><name name-style="western"><surname>Herden</surname><given-names>T</given-names></name><name name-style="western"><surname>Friesen</surname><given-names>N</given-names></name></person-group> (<year>2016</year>) <article-title>Dated phylogeny and biogeography of the Eurasian <tp:taxon-name><tp:taxon-name-part taxon-name-part-type="genus">Allium</tp:taxon-name-part> <tp:taxon-name-part taxon-name-part-type="infraspecific-rank">section</tp:taxon-name-part> <tp:taxon-name-part taxon-name-part-type="section">Rhizirideum</tp:taxon-name-part></tp:taxon-name> (<tp:taxon-name><tp:taxon-name-part taxon-name-part-type="family">Amaryllidaceae</tp:taxon-name-part></tp:taxon-name>).</article-title><source>Plant Systematics and Evolution</source><volume>302</volume>(<issue>9</issue>): <fpage>1311</fpage>–<lpage>1328</lpage>. <ext-link xlink:type="simple" ext-link-type="doi" xlink:href="10.1007/s00606-016-1333-3">https://doi.org/10.1007/s00606-016-1333-3</ext-link></mixed-citation></ref></ref-list></tp:taxon-treatment>
