# Supplementary material for: Notes on Allium section Rhizirideum (Amaryllidaceae) in South Korea and northeastern China: with a new species from Ulleungdo Island
Source: PhytoKeys. 2021 Apr 16;176:1–19. doi: 10.3897/phytokeys.176.63378 (PMC8065018; doi:10.3897/phytokeys.176.63378)
Supplement: XML Treatment for Allium minus [file phytokeys.176.63378-treatment4.xml]

<!DOCTYPE tp:taxon-treatment
  PUBLIC "-//TaxonX//DTD Taxonomic Treatment Publishing DTD v0 20100105//EN" "tax-treatment-NSO.dtd">
<tp:taxon-treatment xmlns:tp="http://www.plazi.org/taxpub"><tp:treatment-meta><kwd-group><label>Taxon classification</label><kwd><named-content xmlns:xlink="http://www.w3.org/1999/xlink" content-type="kingdom">Plantae</named-content></kwd><kwd><named-content xmlns:xlink="http://www.w3.org/1999/xlink" content-type="order">Asparagales</named-content></kwd><kwd><named-content xmlns:xlink="http://www.w3.org/1999/xlink" content-type="family">Amaryllidaceae</named-content></kwd></kwd-group><mixed-citation publication-type="journal"><person-group><name><surname>Jang</surname><given-names>Ju Eun</given-names></name><name><surname>Park</surname><given-names>Jong-Soo</given-names></name><name><surname>Jung</surname><given-names>Ji-Young</given-names></name><name><surname>Kim</surname><given-names>Dong-Kap</given-names></name><name><surname>Yang</surname><given-names>Sungyu</given-names></name><name><surname>Choi</surname><given-names>Hyeok Jae</given-names></name></person-group><article-title>Notes on <italic><tp:taxon-name><tp:taxon-name-part taxon-name-part-type="genus" reg="Allium">Allium</tp:taxon-name-part></tp:taxon-name></italic> section <italic><tp:taxon-name><tp:taxon-name-part taxon-name-part-type="genus" reg="Allium"/><tp:taxon-name-part taxon-name-part-type="section" reg="Rhizirideum">Rhizirideum</tp:taxon-name-part></tp:taxon-name></italic> (<tp:taxon-name><tp:taxon-name-part taxon-name-part-type="family">Amaryllidaceae</tp:taxon-name-part></tp:taxon-name>) in South Korea and northeastern China: with a new species from Ulleungdo Island</article-title><source>PhytoKeys</source><day>16</day><month>4</month><year>2021</year><volume>176</volume><fpage>1</fpage><lpage>19</lpage><pub-id pub-id-type="doi">10.3897/phytokeys.176.63378</pub-id></mixed-citation></tp:treatment-meta><tp:nomenclature><tp:taxon-name><object-id xmlns:xlink="http://www.w3.org/1999/xlink" content-type="arpha" xlink:type="simple">D83EBFCF-86C6-5FAC-A2C8-892F523088F8</object-id>
                <tp:taxon-name-part taxon-name-part-type="genus" reg="Allium">Allium</tp:taxon-name-part>
                <tp:taxon-name-part taxon-name-part-type="species" reg="minus">minus</tp:taxon-name-part>
              </tp:taxon-name><tp:taxon-authority>(S.O.Yu, S.Lee &amp; W.Lee) H.J.Choi &amp; B.U.Oh, Brittonia 62(3): 200 (2010)</tp:taxon-authority><xref ref-type="fig" rid="F1">Fig. 1P–T</xref><tp:nomenclature-citation-list><tp:nomenclature-citation><tp:taxon-name>
                    <tp:taxon-name-part taxon-name-part-type="genus" reg="Allium">A.</tp:taxon-name-part> <tp:taxon-name-part taxon-name-part-type="species" reg="senescens">senescens</tp:taxon-name-part> <tp:taxon-name-part taxon-name-part-type="authority">L.</tp:taxon-name-part> <tp:taxon-name-part taxon-name-part-type="infraspecific-rank">var.</tp:taxon-name-part> <tp:taxon-name-part taxon-name-part-type="variety" reg="minus">minus</tp:taxon-name-part></tp:taxon-name><comment>S.OYu, S.Lee &amp; W.Lee, J. Korean Pl. Taxon. 11: 32 (1981) [‘minor’]. <bold>Basionym</bold>.</comment></tp:nomenclature-citation></tp:nomenclature-citation-list></tp:nomenclature><tp:treatment-sec sec-type="material" id="SECID0EJVBI"><title>Type.</title><p>South Korea. Gangwon: Inje, Wolhaksam-ri, 26 May 1979, <italic>B.S.Gil s.n.</italic> (Neotype: KH!; <xref ref-type="bibr" rid="B20">Oh et al. 2018</xref>).</p></tp:treatment-sec><tp:treatment-sec sec-type="notes" id="SECID0EVVBI"><title>Notes.</title><p>This species was originally published as a variety of <tp:taxon-name><tp:taxon-name-part taxon-name-part-type="genus" reg="Allium">Allium</tp:taxon-name-part> <tp:taxon-name-part taxon-name-part-type="species" reg="senescens">senescens</tp:taxon-name-part></tp:taxon-name>, <tp:taxon-name><tp:taxon-name-part taxon-name-part-type="genus" reg="Allium">Allium</tp:taxon-name-part> <tp:taxon-name-part taxon-name-part-type="species" reg="senescens">senescens</tp:taxon-name-part> <tp:taxon-name-part taxon-name-part-type="infraspecific-rank">var.</tp:taxon-name-part> <tp:taxon-name-part taxon-name-part-type="variety" reg="minus">minus</tp:taxon-name-part></tp:taxon-name> ‘minor’. However, this Korean endemic taxon has been revealed as a biologically distinct species. It is remarkably well distinguished from its relatives of the section <tp:taxon-name><tp:taxon-name-part taxon-name-part-type="genus" reg="Allium"/><tp:taxon-name-part taxon-name-part-type="section" reg="Rhiziridum">Rhiziridum</tp:taxon-name-part></tp:taxon-name> by having much narrower and shorter leaf blades and scapes, smaller floral organs, non-exerted filaments and earlier flowering season from May to late July (Table <xref ref-type="table" rid="T3">3</xref>; Fig. <xref ref-type="fig" rid="F1">1</xref>; <xref ref-type="bibr" rid="B1">Choi and Oh 2010</xref>; <xref ref-type="bibr" rid="B2">Choi and Oh 2011</xref>). Considering these major differences, <xref ref-type="bibr" rid="B1">Choi and Oh (2010)</xref> proposed the rank of species for this taxon as more appropriate than that of variety. Although it is cultivated as a vegetable in South Korea, its natural populations are only known from the type locality so far (Fig. <xref ref-type="fig" rid="F5">5</xref>). However, this species proved to have been extinct in the natural habitat in this study.</p></tp:treatment-sec><tp:treatment-sec sec-type="material" id="SECID0EBYBI"><title>Specimens examined.</title><p>South Korea. Gangwon: Inje, 26 May 1979, <italic>B.S.Gil 0022887</italic> (KWNU); Inje, ?, <italic>W.T.Lee 0022892</italic> (KWNU); Inje, Wolhaksam-ri, 18 May 2008, <italic>H.J.Choi 080063</italic>* (KH). Gyeonggi: Yangju, Jangheung, 6 Oct. 2015, <italic>H.J.Choi 151006-01</italic> (<abbrev xmlns:xlink="http://www.w3.org/1999/xlink" content-type="institution" xlink:title="Changwon National University" id="ABBRID0EPYBI" xlink:type="simple">CWNU</abbrev>).</p></tp:treatment-sec><tp:treatment-sec><!--Section generated to contain objects referenced in tp:taxon-treatment.--><fig id="F1" position="float" orientation="portrait"><object-id xmlns:xlink="http://www.w3.org/1999/xlink" content-type="doi" xlink:type="simple">10.3897/phytokeys.176.63378.figure1</object-id><object-id xmlns:xlink="http://www.w3.org/1999/xlink" content-type="arpha" xlink:type="simple">052B74CD-5C00-5723-8549-0CFAD4DE5D85</object-id><label>Figure 1.</label><caption><p>Comparative photographs of the inflorescence, cross-section of leaf and scape, flower, and tepal and filament arrangement of <tp:taxon-name><tp:taxon-name-part taxon-name-part-type="genus" reg="Allium">Allium</tp:taxon-name-part> <tp:taxon-name-part taxon-name-part-type="infraspecific-rank">section</tp:taxon-name-part> <tp:taxon-name-part taxon-name-part-type="section" reg="Rhizirdeum">Rhizirdeum</tp:taxon-name-part></tp:taxon-name> in South Korea and northeastern China <bold>A–E</bold><italic><tp:taxon-name><tp:taxon-name-part taxon-name-part-type="genus" reg="Allium">A.</tp:taxon-name-part> <tp:taxon-name-part taxon-name-part-type="species" reg="dumebuchum">dumebuchum</tp:taxon-name-part></tp:taxon-name></italic> (<italic>H.J.Choi 201008-001</italic>) <bold>F–J</bold><italic><tp:taxon-name><tp:taxon-name-part taxon-name-part-type="genus" reg="Allium">A.</tp:taxon-name-part> <tp:taxon-name-part taxon-name-part-type="species" reg="spirale">spirale</tp:taxon-name-part></tp:taxon-name></italic> (<italic>H.J.Choi 191010-01</italic>) <bold>K–O</bold><italic><tp:taxon-name><tp:taxon-name-part taxon-name-part-type="genus" reg="Allium">A.</tp:taxon-name-part> <tp:taxon-name-part taxon-name-part-type="species" reg="spurium">spurium</tp:taxon-name-part></tp:taxon-name></italic> (<italic>H.J.Choi 200831-01</italic>) <bold>P–T</bold><italic><tp:taxon-name><tp:taxon-name-part taxon-name-part-type="genus" reg="Allium">A.</tp:taxon-name-part> <tp:taxon-name-part taxon-name-part-type="species" reg="minus">minus</tp:taxon-name-part></tp:taxon-name></italic> (<italic>H.J.Choi 080063</italic>) <bold>U–Y</bold><italic><tp:taxon-name><tp:taxon-name-part taxon-name-part-type="genus" reg="Allium">A.</tp:taxon-name-part> <tp:taxon-name-part taxon-name-part-type="species" reg="senescens">senescens</tp:taxon-name-part></tp:taxon-name></italic> (<italic>H.J.Choi 080119</italic>).</p></caption><graphic xmlns:xlink="http://www.w3.org/1999/xlink" xlink:href="phytokeys-176-001-g001.jpg" position="float" orientation="portrait" xlink:type="simple" id="oo_531582.jpg"><uri content-type="original_file" xlink:type="simple">https://binary.pensoft.net/fig/531582</uri></graphic></fig><table-wrap id="T3" position="float" orientation="portrait"><label>Table 3.</label><caption><p>Comparison of major characters of <tp:taxon-name><tp:taxon-name-part taxon-name-part-type="genus" reg="Allium">Allium</tp:taxon-name-part> <tp:taxon-name-part taxon-name-part-type="infraspecific-rank">section</tp:taxon-name-part> <tp:taxon-name-part taxon-name-part-type="section" reg="Rhizirideum">Rhizirideum</tp:taxon-name-part></tp:taxon-name> in South Korea and northeastern China.</p></caption><table id="TID0ECBBI" rules="all"><tbody><tr><th rowspan="1" colspan="1">Character</th><th rowspan="1" colspan="1"/><th rowspan="1" colspan="1">
                  <italic><tp:taxon-name><tp:taxon-name-part taxon-name-part-type="genus" reg="Allium">A.</tp:taxon-name-part> <tp:taxon-name-part taxon-name-part-type="species" reg="dumebuchum">dumebuchum</tp:taxon-name-part></tp:taxon-name></italic>
                </th><th rowspan="1" colspan="1">
                  <italic><tp:taxon-name><tp:taxon-name-part taxon-name-part-type="genus" reg="Allium">A.</tp:taxon-name-part> <tp:taxon-name-part taxon-name-part-type="species" reg="spirale">spirale</tp:taxon-name-part></tp:taxon-name></italic>
                </th><th rowspan="1" colspan="1">
                  <italic><tp:taxon-name><tp:taxon-name-part taxon-name-part-type="genus" reg="Allium">A.</tp:taxon-name-part> <tp:taxon-name-part taxon-name-part-type="species" reg="spurium">spurium</tp:taxon-name-part></tp:taxon-name></italic>
                </th><th rowspan="1" colspan="1">
                  <italic><tp:taxon-name><tp:taxon-name-part taxon-name-part-type="genus" reg="Allium">A.</tp:taxon-name-part> <tp:taxon-name-part taxon-name-part-type="species" reg="minus">minus</tp:taxon-name-part></tp:taxon-name></italic>
                </th><th rowspan="1" colspan="1">
                  <italic><tp:taxon-name><tp:taxon-name-part taxon-name-part-type="genus" reg="Allium">A.</tp:taxon-name-part> <tp:taxon-name-part taxon-name-part-type="species" reg="senescens">senescens</tp:taxon-name-part></tp:taxon-name></italic>
                </th></tr><tr><td rowspan="1" colspan="1">Rhizome</td><td rowspan="2" colspan="1"/><td rowspan="1" colspan="1">oblique to horizontal</td><td rowspan="1" colspan="1">horizontal</td><td rowspan="1" colspan="1">horizontal</td><td rowspan="1" colspan="1">oblique</td><td rowspan="1" colspan="1">horizontal</td></tr><tr><td rowspan="1" colspan="1">Leaf sheath</td><td rowspan="1" colspan="1">exposed</td><td rowspan="1" colspan="1">buried</td><td rowspan="1" colspan="1">buried</td><td rowspan="1" colspan="1">exposed</td><td rowspan="1" colspan="1">exposed</td></tr><tr><td rowspan="3" colspan="1">Leaf blade</td><td rowspan="1" colspan="1">texture</td><td rowspan="1" colspan="1">fleshy, glaucous</td><td rowspan="1" colspan="1">leathery, lustrous</td><td rowspan="1" colspan="1">leathery, lustrous</td><td rowspan="1" colspan="1">fleshy, glaucous</td><td rowspan="1" colspan="1">fleshy, glaucous</td></tr><tr><td rowspan="1" colspan="1">length (cm)</td><td rowspan="1" colspan="1">19.5–38.0</td><td rowspan="1" colspan="1">20.0–45.0</td><td rowspan="1" colspan="1">15–30.0</td><td rowspan="1" colspan="1">11.4–24.5</td><td rowspan="1" colspan="1">23.0–45.0</td></tr><tr><td rowspan="1" colspan="1">width (mm)</td><td rowspan="1" colspan="1">3.8–13.0</td><td rowspan="1" colspan="1">4.0–10.0</td><td rowspan="1" colspan="1">1.5–4.0</td><td rowspan="1" colspan="1">2.8–4.5</td><td rowspan="1" colspan="1">5.0–15.0</td></tr><tr><td rowspan="3" colspan="1">Scape</td><td rowspan="1" colspan="1">cross-section</td><td rowspan="1" colspan="1">rhomboid</td><td rowspan="1" colspan="1">flattened-winged</td><td rowspan="1" colspan="1">rhomboid to subterete</td><td rowspan="1" colspan="1">subterete</td><td rowspan="1" colspan="1">subterete</td></tr><tr><td rowspan="1" colspan="1">length (cm)</td><td rowspan="1" colspan="1">23.4–49.0</td><td rowspan="1" colspan="1">33.0–65.0</td><td rowspan="1" colspan="1">10.0–40.0</td><td rowspan="1" colspan="1">11.7–20.5</td><td rowspan="1" colspan="1">25.8–70.0</td></tr><tr><td rowspan="1" colspan="1">diameter (mm)</td><td rowspan="1" colspan="1">2.5–5.6</td><td rowspan="1" colspan="1">4.0–5.1</td><td rowspan="1" colspan="1">1.5–2.5</td><td rowspan="1" colspan="1">1.5–1.6</td><td rowspan="1" colspan="1">3.0–5.5</td></tr><tr><td rowspan="1" colspan="1">Pedicel</td><td rowspan="1" colspan="1">length (mm)</td><td rowspan="1" colspan="1">9.8–11.2</td><td rowspan="1" colspan="1">6.0–12.4</td><td rowspan="1" colspan="1">7.6–11.1</td><td rowspan="1" colspan="1">8.7–11.1</td><td rowspan="1" colspan="1">8.0–13.0</td></tr><tr><td rowspan="2" colspan="1">Perianth</td><td rowspan="1" colspan="1">shape</td><td rowspan="1" colspan="1">semi-radially spreading</td><td rowspan="1" colspan="1">campanulate</td><td rowspan="1" colspan="1">campanulate</td><td rowspan="1" colspan="1">radially spreading</td><td rowspan="1" colspan="1">radially spreading</td></tr><tr><td rowspan="1" colspan="1">color</td><td rowspan="1" colspan="1">light purple</td><td rowspan="1" colspan="1">reddish purple</td><td rowspan="1" colspan="1">strong purple or pale purple</td><td rowspan="1" colspan="1">pale purple</td><td rowspan="1" colspan="1">pale purple</td></tr><tr><td rowspan="3" colspan="1">Inner tepal</td><td rowspan="1" colspan="1">shape</td><td rowspan="1" colspan="1">elliptical to ovately-elliptical</td><td rowspan="1" colspan="1">ovately-elliptical</td><td rowspan="1" colspan="1">ovately-elliptical</td><td rowspan="1" colspan="1">elliptical</td><td rowspan="1" colspan="1">elliptical</td></tr><tr><td rowspan="1" colspan="1">length (mm)</td><td rowspan="1" colspan="1">5.2–7.2</td><td rowspan="1" colspan="1">4.0–6.8</td><td rowspan="1" colspan="1">3.9–6.3</td><td rowspan="1" colspan="1">4.0–4.8</td><td rowspan="1" colspan="1">4.3–6.4</td></tr><tr><td rowspan="1" colspan="1">width (mm)</td><td rowspan="1" colspan="1">3.4–4.5</td><td rowspan="1" colspan="1">2.0–4.2</td><td rowspan="1" colspan="1">2.2–3.4</td><td rowspan="1" colspan="1">1.2–1.9</td><td rowspan="1" colspan="1">1.8–2.9</td></tr><tr><td rowspan="3" colspan="1">Outer tepal</td><td rowspan="1" colspan="1">Shape</td><td rowspan="1" colspan="1">ovately-elliptical</td><td rowspan="1" colspan="1">ovately-elliptical</td><td rowspan="1" colspan="1">ovately-elliptical</td><td rowspan="1" colspan="1">ovate-oblong</td><td rowspan="1" colspan="1">ovately-elliptical</td></tr><tr><td rowspan="1" colspan="1">length (mm)</td><td rowspan="1" colspan="1">4.8–6.1</td><td rowspan="1" colspan="1">3.1–5.0</td><td rowspan="1" colspan="1">2.9–5.2</td><td rowspan="1" colspan="1">3.7–4.6</td><td rowspan="1" colspan="1">3.1–5.2</td></tr><tr><td rowspan="1" colspan="1">width (mm)</td><td rowspan="1" colspan="1">2.1–3.7</td><td rowspan="1" colspan="1">1.3–3.0</td><td rowspan="1" colspan="1">1.1–2.3</td><td rowspan="1" colspan="1">1.1–1.7</td><td rowspan="1" colspan="1">1.1–2.5</td></tr><tr><td rowspan="2" colspan="1">Filament</td><td rowspan="1" colspan="1">exsertion</td><td rowspan="1" colspan="1">exserted</td><td rowspan="1" colspan="1">exserted</td><td rowspan="1" colspan="1">exserted</td><td rowspan="1" colspan="1">non-exserted</td><td rowspan="1" colspan="1">exserted</td></tr><tr><td rowspan="1" colspan="1">length (mm)</td><td rowspan="1" colspan="1">6.2–8.4</td><td rowspan="1" colspan="1">5.3–8.8</td><td rowspan="1" colspan="1">5.0–7.0</td><td rowspan="1" colspan="1">3.2–4.4</td><td rowspan="1" colspan="1">4.6–6.9</td></tr><tr><td rowspan="2" colspan="1">Inner filament</td><td rowspan="1" colspan="1">margin</td><td rowspan="1" colspan="1">entire</td><td rowspan="1" colspan="1">entire</td><td rowspan="1" colspan="1">entire</td><td rowspan="1" colspan="1">entire</td><td rowspan="1" colspan="1">entire or 2-toothed</td></tr><tr><td rowspan="1" colspan="1">shape</td><td rowspan="1" colspan="1">narrowly triangular</td><td rowspan="1" colspan="1">subulate</td><td rowspan="1" colspan="1">subulate</td><td rowspan="1" colspan="1">broadened for ca. 1/2 in length</td><td rowspan="1" colspan="1">broadened for ca. 1/2 in length</td></tr><tr><td rowspan="2" colspan="1">Anther</td><td rowspan="1" colspan="1">length (mm)</td><td rowspan="1" colspan="1">2.2–2.5</td><td rowspan="1" colspan="1">1.7–2.2</td><td rowspan="1" colspan="1">1.7–2.0</td><td rowspan="1" colspan="1">1.3–1.4</td><td rowspan="1" colspan="1">1.5–2.0</td></tr><tr><td rowspan="1" colspan="1">width (mm)</td><td rowspan="1" colspan="1">0.9–1.1</td><td rowspan="1" colspan="1">0.7–1.0</td><td rowspan="1" colspan="1">0.6–0.8</td><td rowspan="1" colspan="1">0.6–0.8</td><td rowspan="1" colspan="1">0.7–0.9</td></tr><tr><td rowspan="2" colspan="1">Ovary</td><td rowspan="1" colspan="1">length (mm)</td><td rowspan="1" colspan="1">3.2–3.8</td><td rowspan="1" colspan="1">2.0–3.4</td><td rowspan="1" colspan="1">1.8–2.8</td><td rowspan="1" colspan="1">2.1–2.4</td><td rowspan="1" colspan="1">2.4–3.1</td></tr><tr><td rowspan="1" colspan="1">width (mm)</td><td rowspan="1" colspan="1">3.2–3.7</td><td rowspan="1" colspan="1">1.8–3.1</td><td rowspan="1" colspan="1">1.5–2.7</td><td rowspan="1" colspan="1">1.8–2.0</td><td rowspan="1" colspan="1">2.6–2.8</td></tr><tr><td rowspan="2" colspan="1">Capsule</td><td rowspan="1" colspan="1">length (mm)</td><td rowspan="1" colspan="1">5.4–5.6</td><td rowspan="1" colspan="1">5.0–5.3</td><td rowspan="1" colspan="1">4.8–5.1</td><td rowspan="1" colspan="1">3.5–3.7</td><td rowspan="1" colspan="1">4.5–5.5</td></tr><tr><td rowspan="1" colspan="1">width (mm)</td><td rowspan="1" colspan="1">5.6–5.8</td><td rowspan="1" colspan="1">4.5–5.0</td><td rowspan="1" colspan="1">4.5–5.0</td><td rowspan="1" colspan="1">3.6–4.0</td><td rowspan="1" colspan="1">4.5–5.6</td></tr><tr><td rowspan="2" colspan="1">Seed</td><td rowspan="1" colspan="1">length (mm)</td><td rowspan="1" colspan="1">3.7–3.8</td><td rowspan="1" colspan="1">3.0–3.3</td><td rowspan="1" colspan="1">2.8–3.2</td><td rowspan="1" colspan="1">2.0–2.2</td><td rowspan="1" colspan="1">3.0–3.5</td></tr><tr><td rowspan="1" colspan="1">width (mm)</td><td rowspan="1" colspan="1">2.4–2.6</td><td rowspan="1" colspan="1">2.0–2.2</td><td rowspan="1" colspan="1">2.0–2.3</td><td rowspan="1" colspan="1">1.3–1.5</td><td rowspan="1" colspan="1">2.2–2.4</td></tr><tr><td rowspan="1" colspan="2">Flowering season</td><td rowspan="1" colspan="1">late Sep. to Oct.</td><td rowspan="1" colspan="1">Aug. to Sep.</td><td rowspan="1" colspan="1">Jul. to Aug.</td><td rowspan="1" colspan="1">May to Jul.</td><td rowspan="1" colspan="1">Jul. to Aug.</td></tr><tr><td rowspan="1" colspan="2">Chromosome number (2n)</td><td rowspan="1" colspan="1">2n = 32</td><td rowspan="1" colspan="1">2n = 16, 32</td><td rowspan="1" colspan="1">2n = 16, 32</td><td rowspan="1" colspan="1">2n = 16</td><td rowspan="1" colspan="1">2n = 32</td></tr></tbody></table></table-wrap><fig id="F5" position="float" orientation="portrait"><object-id xmlns:xlink="http://www.w3.org/1999/xlink" content-type="doi" xlink:type="simple">10.3897/phytokeys.176.63378.figure5</object-id><object-id xmlns:xlink="http://www.w3.org/1999/xlink" content-type="arpha" xlink:type="simple">C8263137-CD8E-5D37-967E-732F566D6F41</object-id><label>Figure 5.</label><caption><p>Distribution map of <italic><tp:taxon-name><tp:taxon-name-part taxon-name-part-type="genus" reg="Allium">Allium</tp:taxon-name-part> <tp:taxon-name-part taxon-name-part-type="species" reg="dumebuchum">dumebuchum</tp:taxon-name-part></tp:taxon-name></italic> and its related species section <tp:taxon-name><tp:taxon-name-part taxon-name-part-type="genus" reg="Allium"/><tp:taxon-name-part taxon-name-part-type="species" reg="dumebuchum"/><tp:taxon-name-part taxon-name-part-type="section" reg="Rhizirideum">Rhizirideum</tp:taxon-name-part></tp:taxon-name> in Korea and northeastern China (revised from <xref ref-type="bibr" rid="B27">Sinitsyna et al. 2016</xref>).</p></caption><graphic xmlns:xlink="http://www.w3.org/1999/xlink" xlink:href="phytokeys-176-001-g005.jpg" position="float" orientation="portrait" xlink:type="simple" id="oo_531586.jpg"><uri content-type="original_file" xlink:type="simple">https://binary.pensoft.net/fig/531586</uri></graphic></fig></tp:treatment-sec><ref-list><ref id="B20"><mixed-citation xmlns:xlink="http://www.w3.org/1999/xlink" xlink:type="simple"><person-group><name name-style="western"><surname>Oh</surname><given-names>SH</given-names></name><name name-style="western"><surname>Ji</surname><given-names>SJ</given-names></name><name name-style="western"><surname>Choi</surname><given-names>HJ</given-names></name></person-group> (<year>2018</year>) <article-title>Neotypification of <tp:taxon-name><tp:taxon-name-part taxon-name-part-type="genus">Allium</tp:taxon-name-part> <tp:taxon-name-part taxon-name-part-type="species">senescens</tp:taxon-name-part> <tp:taxon-name-part taxon-name-part-type="infraspecific-rank">var.</tp:taxon-name-part> <tp:taxon-name-part taxon-name-part-type="variety">minus</tp:taxon-name-part></tp:taxon-name> (<tp:taxon-name><tp:taxon-name-part taxon-name-part-type="family">Amaryllidaceae</tp:taxon-name-part></tp:taxon-name>).</article-title><source>Phytotaxa</source><volume>382</volume>(<issue>1</issue>): <fpage>148</fpage>–<lpage>150</lpage>. <ext-link xlink:type="simple" ext-link-type="doi" xlink:href="10.11646/phytotaxa.382.1.9">https://doi.org/10.11646/phytotaxa.382.1.9</ext-link></mixed-citation></ref><ref id="B1"><mixed-citation xmlns:xlink="http://www.w3.org/1999/xlink" xlink:type="simple"><person-group><name name-style="western"><surname>Choi</surname><given-names>HJ</given-names></name><name name-style="western"><surname>Oh</surname><given-names>BU</given-names></name></person-group> (<year>2010</year>) <article-title>A new species and a new combination of <tp:taxon-name><tp:taxon-name-part taxon-name-part-type="genus">Allium</tp:taxon-name-part> <tp:taxon-name-part taxon-name-part-type="infraspecific-rank">sect.</tp:taxon-name-part> <tp:taxon-name-part taxon-name-part-type="section">Rhizirideum</tp:taxon-name-part></tp:taxon-name> (<tp:taxon-name><tp:taxon-name-part taxon-name-part-type="family">Alliaceae</tp:taxon-name-part></tp:taxon-name>) from northeastern China and Korea.</article-title><source>Brittonia</source><volume>62</volume>(<issue>3</issue>): <fpage>199</fpage>–<lpage>205</lpage>. <ext-link xlink:type="simple" ext-link-type="doi" xlink:href="10.1007/s12228-009-9124-6">https://doi.org/10.1007/s12228-009-9124-6</ext-link></mixed-citation></ref><ref id="B2"><mixed-citation xmlns:xlink="http://www.w3.org/1999/xlink" xlink:type="simple"><person-group><name name-style="western"><surname>Choi</surname><given-names>HJ</given-names></name><name name-style="western"><surname>Oh</surname><given-names>BU</given-names></name></person-group> (<year>2011</year>) <article-title>A partial revision of <italic><tp:taxon-name><tp:taxon-name-part taxon-name-part-type="genus">Allium</tp:taxon-name-part></tp:taxon-name></italic> (<tp:taxon-name><tp:taxon-name-part taxon-name-part-type="family">Amaryllidaceae</tp:taxon-name-part></tp:taxon-name>) in Korea and north-eastern China.</article-title><source>Botanical Journal of the Linnean Society</source><volume>167</volume>(<issue>2</issue>): <fpage>153</fpage>–<lpage>211</lpage>. <ext-link xlink:type="simple" ext-link-type="doi" xlink:href="10.1111/j.1095-8339.2011.01166.x">https://doi.org/10.1111/j.1095-8339.2011.01166.x</ext-link></mixed-citation></ref><ref id="B27"><mixed-citation xmlns:xlink="http://www.w3.org/1999/xlink" xlink:type="simple"><person-group><name name-style="western"><surname>Sinitsyna</surname><given-names>TA</given-names></name><name name-style="western"><surname>Herden</surname><given-names>T</given-names></name><name name-style="western"><surname>Friesen</surname><given-names>N</given-names></name></person-group> (<year>2016</year>) <article-title>Dated phylogeny and biogeography of the Eurasian <tp:taxon-name><tp:taxon-name-part taxon-name-part-type="genus">Allium</tp:taxon-name-part> <tp:taxon-name-part taxon-name-part-type="infraspecific-rank">section</tp:taxon-name-part> <tp:taxon-name-part taxon-name-part-type="section">Rhizirideum</tp:taxon-name-part></tp:taxon-name> (<tp:taxon-name><tp:taxon-name-part taxon-name-part-type="family">Amaryllidaceae</tp:taxon-name-part></tp:taxon-name>).</article-title><source>Plant Systematics and Evolution</source><volume>302</volume>(<issue>9</issue>): <fpage>1311</fpage>–<lpage>1328</lpage>. <ext-link xlink:type="simple" ext-link-type="doi" xlink:href="10.1007/s00606-016-1333-3">https://doi.org/10.1007/s00606-016-1333-3</ext-link></mixed-citation></ref></ref-list></tp:taxon-treatment>
