# Supplementary material for: Notes on Allium section Rhizirideum (Amaryllidaceae) in South Korea and northeastern China: with a new species from Ulleungdo Island
Source: PhytoKeys. 2021 Apr 16;176:1–19. doi: 10.3897/phytokeys.176.63378 (PMC8065018; doi:10.3897/phytokeys.176.63378)
Supplement: XML Treatment for Allium senescens [file phytokeys.176.63378-treatment5.xml]

<!DOCTYPE tp:taxon-treatment
  PUBLIC "-//TaxonX//DTD Taxonomic Treatment Publishing DTD v0 20100105//EN" "tax-treatment-NSO.dtd">
<tp:taxon-treatment xmlns:tp="http://www.plazi.org/taxpub"><tp:treatment-meta><kwd-group><label>Taxon classification</label><kwd><named-content xmlns:xlink="http://www.w3.org/1999/xlink" content-type="kingdom">Plantae</named-content></kwd><kwd><named-content xmlns:xlink="http://www.w3.org/1999/xlink" content-type="order">Asparagales</named-content></kwd><kwd><named-content xmlns:xlink="http://www.w3.org/1999/xlink" content-type="family">Amaryllidaceae</named-content></kwd></kwd-group><mixed-citation publication-type="journal"><person-group><name><surname>Jang</surname><given-names>Ju Eun</given-names></name><name><surname>Park</surname><given-names>Jong-Soo</given-names></name><name><surname>Jung</surname><given-names>Ji-Young</given-names></name><name><surname>Kim</surname><given-names>Dong-Kap</given-names></name><name><surname>Yang</surname><given-names>Sungyu</given-names></name><name><surname>Choi</surname><given-names>Hyeok Jae</given-names></name></person-group><article-title>Notes on <italic><tp:taxon-name><tp:taxon-name-part taxon-name-part-type="genus" reg="Allium">Allium</tp:taxon-name-part></tp:taxon-name></italic> section <italic><tp:taxon-name><tp:taxon-name-part taxon-name-part-type="genus" reg="Allium"/><tp:taxon-name-part taxon-name-part-type="section" reg="Rhizirideum">Rhizirideum</tp:taxon-name-part></tp:taxon-name></italic> (<tp:taxon-name><tp:taxon-name-part taxon-name-part-type="family">Amaryllidaceae</tp:taxon-name-part></tp:taxon-name>) in South Korea and northeastern China: with a new species from Ulleungdo Island</article-title><source>PhytoKeys</source><day>16</day><month>4</month><year>2021</year><volume>176</volume><fpage>1</fpage><lpage>19</lpage><pub-id pub-id-type="doi">10.3897/phytokeys.176.63378</pub-id></mixed-citation></tp:treatment-meta><tp:nomenclature><tp:taxon-name><object-id xmlns:xlink="http://www.w3.org/1999/xlink" content-type="arpha" xlink:type="simple">ED42E485-5B1C-5045-B2A4-D9140B36F97C</object-id>
                <tp:taxon-name-part taxon-name-part-type="genus" reg="Allium">Allium</tp:taxon-name-part>
                <tp:taxon-name-part taxon-name-part-type="species" reg="senescens">senescens</tp:taxon-name-part>
              </tp:taxon-name><tp:taxon-authority>L., Sp. Pl. 1: 299 (1753)</tp:taxon-authority><xref ref-type="fig" rid="F1">Fig. 1U–Y</xref><tp:nomenclature-citation-list><tp:nomenclature-citation><tp:taxon-name>
                    <tp:taxon-name-part taxon-name-part-type="genus" reg="Allium">Allium</tp:taxon-name-part> <tp:taxon-name-part taxon-name-part-type="species" reg="pseudosenescens">pseudosenescens</tp:taxon-name-part></tp:taxon-name><comment>H.J.Choi &amp; B.U.Oh, Brittonia 62(3): 200 (2010). Type: China. Heilongjiang, Tahe, Talin Linchang, <italic>H.J.Choi 080119</italic> (Holotype: KH!; Isotypes: KH!).</comment></tp:nomenclature-citation></tp:nomenclature-citation-list></tp:nomenclature><tp:treatment-sec sec-type="material" id="SECID0EM1BI"><title>Type.</title><p>Russia. From Siberia (forebaical region), <italic>LINN 419.25</italic> (Lectotype: LINN photo!).</p></tp:treatment-sec><tp:treatment-sec sec-type="notes" id="SECID0EU1BI"><title>Notes.</title><p><italic><tp:taxon-name><tp:taxon-name-part taxon-name-part-type="genus" reg="Allium">Allium</tp:taxon-name-part> <tp:taxon-name-part taxon-name-part-type="species" reg="senescens">senescens</tp:taxon-name-part></tp:taxon-name></italic>, originally described from the Baikal area of Russia, is certainly one of the most popular ornamental <italic><tp:taxon-name><tp:taxon-name-part taxon-name-part-type="genus" reg="Allium">Allium</tp:taxon-name-part></tp:taxon-name></italic> species of the world, and is naturally distributed in southern Russia, Mongolia and north-eastern China (<xref ref-type="bibr" rid="B27">Sinitsyna et al. 2016</xref>; <xref ref-type="bibr" rid="B26">Sinitsyna and Friesen 2018</xref>). The existing records of this species in South Korea (<xref ref-type="bibr" rid="B1">Choi and Oh 2010</xref>; <xref ref-type="bibr" rid="B2">Choi and Oh 2011</xref>) are all the result of misidentification of herbarium materials, the identity of which we have verified to be <italic><tp:taxon-name><tp:taxon-name-part taxon-name-part-type="genus" reg="Allium">A.</tp:taxon-name-part> <tp:taxon-name-part taxon-name-part-type="species" reg="dumebuchum">dumebuchum</tp:taxon-name-part></tp:taxon-name></italic>. <italic><tp:taxon-name><tp:taxon-name-part taxon-name-part-type="genus" reg="Allium">Allium</tp:taxon-name-part> <tp:taxon-name-part taxon-name-part-type="species" reg="pseudosenescens">pseudosenescens</tp:taxon-name-part></tp:taxon-name></italic> is newly proposed as an additional synonym of <italic><tp:taxon-name><tp:taxon-name-part taxon-name-part-type="genus" reg="Allium">A.</tp:taxon-name-part> <tp:taxon-name-part taxon-name-part-type="species" reg="senescens">senescens</tp:taxon-name-part></tp:taxon-name></italic> in this study.</p></tp:treatment-sec><tp:treatment-sec sec-type="material" id="SECID0E43BI"><title>Specimens examined.</title><p>China. Heilongjiang: ?, 1959, <italic>Wang 163</italic> (PE); Tahe, Talin Linchang, 31 Jul. 2008, <italic>H.J.Choi 080119</italic> (KH); Xifeng Linchang, Tahe, 1 Aug. 2008, <italic>H.J.Choi 080278</italic> (KH); Dashinganryeong, Aug. 1954, <italic>Linxingzu 07577</italic> (PE). Mongolia. Bulgan, Khogno Khaan Mountain Nature Reserve, 29 Jul. 2000, <italic>Sun Byung-Yun 32008</italic> (KH); Sukhbaatar, Tumentsogt, 17 Jul. 2011, <italic>Mongolia_V2012007</italic> (KH); Ulaanbaatar, Sanzai, 09 Jul. 2014, <italic>2014-MON-010</italic> (KB); Tuv, Mungunmorit, 06 Jul. 2016, <italic>H.J.Choi 160706</italic>* (<abbrev xmlns:xlink="http://www.w3.org/1999/xlink" content-type="institution" xlink:title="Changwon National University" id="ABBRID0ET4BI" xlink:type="simple">CWNU</abbrev>); sanzai, 8 Jul. 2014, <italic>2014-MON-010</italic> (KB).</p></tp:treatment-sec><tp:treatment-sec><!--Section generated to contain objects referenced in tp:taxon-treatment.--><fig id="F1" position="float" orientation="portrait"><object-id xmlns:xlink="http://www.w3.org/1999/xlink" content-type="doi" xlink:type="simple">10.3897/phytokeys.176.63378.figure1</object-id><object-id xmlns:xlink="http://www.w3.org/1999/xlink" content-type="arpha" xlink:type="simple">052B74CD-5C00-5723-8549-0CFAD4DE5D85</object-id><label>Figure 1.</label><caption><p>Comparative photographs of the inflorescence, cross-section of leaf and scape, flower, and tepal and filament arrangement of <tp:taxon-name><tp:taxon-name-part taxon-name-part-type="genus" reg="Allium">Allium</tp:taxon-name-part> <tp:taxon-name-part taxon-name-part-type="infraspecific-rank">section</tp:taxon-name-part> <tp:taxon-name-part taxon-name-part-type="section" reg="Rhizirdeum">Rhizirdeum</tp:taxon-name-part></tp:taxon-name> in South Korea and northeastern China <bold>A–E</bold><italic><tp:taxon-name><tp:taxon-name-part taxon-name-part-type="genus" reg="Allium">A.</tp:taxon-name-part> <tp:taxon-name-part taxon-name-part-type="species" reg="dumebuchum">dumebuchum</tp:taxon-name-part></tp:taxon-name></italic> (<italic>H.J.Choi 201008-001</italic>) <bold>F–J</bold><italic><tp:taxon-name><tp:taxon-name-part taxon-name-part-type="genus" reg="Allium">A.</tp:taxon-name-part> <tp:taxon-name-part taxon-name-part-type="species" reg="spirale">spirale</tp:taxon-name-part></tp:taxon-name></italic> (<italic>H.J.Choi 191010-01</italic>) <bold>K–O</bold><italic><tp:taxon-name><tp:taxon-name-part taxon-name-part-type="genus" reg="Allium">A.</tp:taxon-name-part> <tp:taxon-name-part taxon-name-part-type="species" reg="spurium">spurium</tp:taxon-name-part></tp:taxon-name></italic> (<italic>H.J.Choi 200831-01</italic>) <bold>P–T</bold><italic><tp:taxon-name><tp:taxon-name-part taxon-name-part-type="genus" reg="Allium">A.</tp:taxon-name-part> <tp:taxon-name-part taxon-name-part-type="species" reg="minus">minus</tp:taxon-name-part></tp:taxon-name></italic> (<italic>H.J.Choi 080063</italic>) <bold>U–Y</bold><italic><tp:taxon-name><tp:taxon-name-part taxon-name-part-type="genus" reg="Allium">A.</tp:taxon-name-part> <tp:taxon-name-part taxon-name-part-type="species" reg="senescens">senescens</tp:taxon-name-part></tp:taxon-name></italic> (<italic>H.J.Choi 080119</italic>).</p></caption><graphic xmlns:xlink="http://www.w3.org/1999/xlink" xlink:href="phytokeys-176-001-g001.jpg" position="float" orientation="portrait" xlink:type="simple" id="oo_531582.jpg"><uri content-type="original_file" xlink:type="simple">https://binary.pensoft.net/fig/531582</uri></graphic></fig></tp:treatment-sec><ref-list><ref id="B27"><mixed-citation xmlns:xlink="http://www.w3.org/1999/xlink" xlink:type="simple"><person-group><name name-style="western"><surname>Sinitsyna</surname><given-names>TA</given-names></name><name name-style="western"><surname>Herden</surname><given-names>T</given-names></name><name name-style="western"><surname>Friesen</surname><given-names>N</given-names></name></person-group> (<year>2016</year>) <article-title>Dated phylogeny and biogeography of the Eurasian <tp:taxon-name><tp:taxon-name-part taxon-name-part-type="genus">Allium</tp:taxon-name-part> <tp:taxon-name-part taxon-name-part-type="infraspecific-rank">section</tp:taxon-name-part> <tp:taxon-name-part taxon-name-part-type="section">Rhizirideum</tp:taxon-name-part></tp:taxon-name> (<tp:taxon-name><tp:taxon-name-part taxon-name-part-type="family">Amaryllidaceae</tp:taxon-name-part></tp:taxon-name>).</article-title><source>Plant Systematics and Evolution</source><volume>302</volume>(<issue>9</issue>): <fpage>1311</fpage>–<lpage>1328</lpage>. <ext-link xlink:type="simple" ext-link-type="doi" xlink:href="10.1007/s00606-016-1333-3">https://doi.org/10.1007/s00606-016-1333-3</ext-link></mixed-citation></ref><ref id="B26"><mixed-citation xmlns:xlink="http://www.w3.org/1999/xlink" xlink:type="simple"><person-group><name name-style="western"><surname>Sinitsyna</surname><given-names>TA</given-names></name><name name-style="western"><surname>Friesen</surname><given-names>N</given-names></name></person-group> (<year>2018</year>) <article-title>Taxonomic review of <tp:taxon-name><tp:taxon-name-part taxon-name-part-type="genus">Allium</tp:taxon-name-part> <tp:taxon-name-part taxon-name-part-type="species">senescens</tp:taxon-name-part> <tp:taxon-name-part taxon-name-part-type="infraspecific-rank">subsp.</tp:taxon-name-part> <tp:taxon-name-part taxon-name-part-type="subspecies">glaucum</tp:taxon-name-part></tp:taxon-name> (<tp:taxon-name><tp:taxon-name-part taxon-name-part-type="family">Amaryllidaceae</tp:taxon-name-part></tp:taxon-name>).</article-title><source>Feddes Repertorium</source><volume>129</volume>(<issue>1</issue>): <fpage>9</fpage>–<lpage>12</lpage>. <ext-link xlink:type="simple" ext-link-type="doi" xlink:href="10.1002/fedr.201700008">https://doi.org/10.1002/fedr.201700008</ext-link></mixed-citation></ref><ref id="B1"><mixed-citation xmlns:xlink="http://www.w3.org/1999/xlink" xlink:type="simple"><person-group><name name-style="western"><surname>Choi</surname><given-names>HJ</given-names></name><name name-style="western"><surname>Oh</surname><given-names>BU</given-names></name></person-group> (<year>2010</year>) <article-title>A new species and a new combination of <tp:taxon-name><tp:taxon-name-part taxon-name-part-type="genus">Allium</tp:taxon-name-part> <tp:taxon-name-part taxon-name-part-type="infraspecific-rank">sect.</tp:taxon-name-part> <tp:taxon-name-part taxon-name-part-type="section">Rhizirideum</tp:taxon-name-part></tp:taxon-name> (<tp:taxon-name><tp:taxon-name-part taxon-name-part-type="family">Alliaceae</tp:taxon-name-part></tp:taxon-name>) from northeastern China and Korea.</article-title><source>Brittonia</source><volume>62</volume>(<issue>3</issue>): <fpage>199</fpage>–<lpage>205</lpage>. <ext-link xlink:type="simple" ext-link-type="doi" xlink:href="10.1007/s12228-009-9124-6">https://doi.org/10.1007/s12228-009-9124-6</ext-link></mixed-citation></ref><ref id="B2"><mixed-citation xmlns:xlink="http://www.w3.org/1999/xlink" xlink:type="simple"><person-group><name name-style="western"><surname>Choi</surname><given-names>HJ</given-names></name><name name-style="western"><surname>Oh</surname><given-names>BU</given-names></name></person-group> (<year>2011</year>) <article-title>A partial revision of <italic><tp:taxon-name><tp:taxon-name-part taxon-name-part-type="genus">Allium</tp:taxon-name-part></tp:taxon-name></italic> (<tp:taxon-name><tp:taxon-name-part taxon-name-part-type="family">Amaryllidaceae</tp:taxon-name-part></tp:taxon-name>) in Korea and north-eastern China.</article-title><source>Botanical Journal of the Linnean Society</source><volume>167</volume>(<issue>2</issue>): <fpage>153</fpage>–<lpage>211</lpage>. <ext-link xlink:type="simple" ext-link-type="doi" xlink:href="10.1111/j.1095-8339.2011.01166.x">https://doi.org/10.1111/j.1095-8339.2011.01166.x</ext-link></mixed-citation></ref></ref-list></tp:taxon-treatment>
